# Supplementary material for: Patient safety culture in public hospitals of Ethiopia: A systematic review and meta-analysis
Source: PLoS One. 2025 Jun 4;20(6):e0325723. doi: 10.1371/journal.pone.0325723 (PMC12136323; doi:10.1371/journal.pone.0325723)
Supplement: Supplementary file 3 — (XLSX) [file pone.0325723.s003.xlsx]

## Sheet: Sheet1
SN	Studies	Included?	Reasons for exclusion
1	Bekele, B. T., Berhe, T. T., Wotango, B. Y., Workneh, W. M., & Wendwessen, N. (2024). Validation study of the Amharic version Safety Attitudes Questionnaire (SAQ) in public hospitals of Addis Ababa, Ethiopia: A cross-sectional study. BMC Health Services Research, 24(1), 366. https://doi.org/10.1186/s12913-024-10865-9	No	Tool validation study
2	Cheng, H.-C., Yen, A. M.-F., & Lee, Y.-H. (2019). Factors affecting patient safety culture among dental healthcare workers: A nationwide cross-sectional survey. Journal of Dental Sciences, 14(3), 263–268. https://doi.org/10.1016/j.jds.2018.12.001	No	Different population
3	Gebeyehu, N. A., Tegegn, K. D., Admass, B. A., Shewangashaw, N. E., Atalay, Y. A., Sewuyew, D. A., Gebremairam, A. E., & Abebe Gelaw, K. (2024). Patient Safety Culture Among Healthcare Settings in Low and Middle-Income Countries: A Systematic Review and Meta-Analysis. 11(3), 185–201. https://doi.org/doi: 10.35680/ 2372-0247.1909.	No	Systematic review and meta-analysis
4	Atle, A., Yigezu, M., Admasu, W., & Seifu, A. (2024). Anesthetists’ Knowledge, Attitude, and related Factors on Patient Safety in Government Hospitals in Ethiopia a Multicenter Approach. Scientific Reports, 14(1), 30947. https://doi.org/10.1038/s41598-024-81999-3	No	Focusing only on knowledge and attitude
5	Kim, S. A., Kim, E.-M., Lee, J.-R., & Oh, E. G. (2018). Effect of Nurses’ Perception of Patient Safety Culture on Reporting of Patient Safety Events. Journal of Korean Academy of Nursing Administration, 24(4), 319. https://doi.org/10.11111/jkana.2018.24.4.319	No	Outside Ethiopia
6	Habahbeh, A. A., & Alkhalaileh, M. A. (2020). Effect of an educational programme on the attitudes towards patient safety of operation room nurses. British Journal of Nursing, 29(4), 222–228. https://doi.org/10.12968/bjon.2020.29.4.222	No	Interventional study
7	Stoyanova, R., Dimova, R., & Doykov, I. (2019). Comparative Analysis of Patient Safety Culture Between Private and Public Hospitals Using the Bulgarian Version of HSOPSC - a Web-Based Survey. In T. P. Cotrim, F. Serranheira, P. Sousa, S. Hignett, S. Albolino, & R. Tartaglia (Eds.), Health and Social Care Systems of the Future: Demographic Changes, Digital Age and Human Factors (Vol. 1012, pp. 142…	No	Conference paper
8	Abera, B., Kibret, M., & Mulu, W. (2014). Knowledge and beliefs on antimicrobial resistance among physicians and nurses in hospitals in Amhara Region, Ethiopia. BMC Pharmacology and Toxicology, 15(1), 26. https://doi.org/10.1186/2050-6511-15-26	No	Not about patient safety culture
9	Bagherzadeh, R., Akaberian, S., Hajinejad, F., Salemipour, Y., & Vahedparast, H. (2023). PATIENT SAFETY CULTURE AND ITS RELATED FACTORS FROM THE POINT OF VIEW OF NURSES WORKING IN HOSPITALS AFFILIATED TO BUSHEHR UNIVERSITY OF MEDICAL SCIENCES IN 2020. Nursing and Midwifery Journal, 21(8), 631–642. https://doi.org/10.61186/unmf.21.8.631	No	Outside Ethiopia
10	Tolera, A., Weldesenbet, A. B., Regassa, L. D., Tusa, B. S., Merga, B. T., Tariku, M., Cheru, A., Enyew, D. B., & Gemeda, A. T. (2024). Health service providers experience of psycho-emotional violence and associated factors among urban hospitals in Eastern Ethiopia. Frontiers in Public Health, 12, 1361243. https://doi.org/10.3389/fpubh.2024.1361243	No	Not about patient safety culture
11	Kim, K.-A., Lee, J., Kim, D., & Min, D. (2022). Patient safety measurement tools used in nursing homes: A systematic literature review. BMC Health Services Research, 22(1), 1376. https://doi.org/10.1186/s12913-022-08814-5	No	A systematic literature review
12	Tenza, I. S., Attafuah, P. Y. A., Abor, P., Nketiah-Amponsah, E., & Abuosi, A. A. (2022). Hospital managers’ views on the state of patient safety culture across three regions in Ghana. BMC Health Services Research, 22(1), 1300. https://doi.org/10.1186/s12913-022-08701-z	No	Outside Ethiopia
13	Jemal, M., Kure, M. A., Gobena, T., & Geda, B. (2021). Nurse–Physician Communication in Patient Care and Associated Factors in Public Hospitals of Harari Regional State and Dire-Dawa City Administration, Eastern Ethiopia: A Multicenter-Mixed Methods Study. Journal of Multidisciplinary Healthcare, Volume 14, 2315–2331. https://doi.org/10.2147/JMDH.S320721	No	Different outcome
14	Ferguson, J., Stringer, G., Walshe, K., Allen, T., Grigoroglou, C., Ashcroft, D. M., & Kontopantelis, E. (2024). Locum doctor working and quality and safety: A qualitative study in English primary and secondary care. BMJ Quality & Safety, 33(6), 354–362. https://doi.org/10.1136/bmjqs-2023-016699	No	Not about patient safety culture
15	Rodrigues, T. A., Amaral, F. M. A., Hoffmann, M. A., Azevedo, C., Ribeiro, H. C. T. C., & Mata, L. R. F. D. (2023). Factors associated with the safety culture of patients under dialysis in the context of the COVID-19 pandemic. Revista Brasileira de Enfermagem, 76(suppl 1), e20220280. https://doi.org/10.1590/0034-7167-2022-0280	No	Different outcome
16	Konlan, K. D., & Shin, J. (2022). The status and the factors that influence patient safety in health care institutions in Africa: A systematic review. PLOS Global Public Health, 2(12), e0001085. https://doi.org/10.1371/journal.pgph.0001085	No	Systematic review
17	Mohammed, T., Woldearegay, E., Kedir, S., Ahmed, K., Getnet, M., & Gudina, E. K. (2023). Patient safety knowledge, attitude and practice among undergraduate health science students in South West Ethiopia. Frontiers in Public Health, 10, 1064896. https://doi.org/10.3389/fpubh.2022.1064896	No	Undergraduate students
18	Abuosi, A. A., Poku, C. A., Attafuah, P. Y. A., Anaba, E. A., Abor, P. A., Setordji, A., & Nketiah-Amponsah, E. (2022). Safety culture and adverse event reporting in Ghanaian healthcare facilities: Implications for patient safety. PLOS ONE, 17(10), e0275606. https://doi.org/10.1371/journal.pone.0275606	No	Outside Ethiopia
19	Dunstan, E., Cook, J.-L., & Coyer, F. (2019). Safety culture in intensive care internationally and in Australia: A narrative review of the literature. Australian Critical Care, 32(6), 524–539. https://doi.org/10.1016/j.aucc.2018.11.003	No	Literature review
20	Jaber, H. J., Abu Shosha, G. M., Al-Kalaldeh, M. T., Oweidat, I. A., Al-Mugheed, K., Alsenany, S. A., & Farghaly Abdelaliem, S. M. (2023). Perceived Relationship Between Horizontal Violence and Patient Safety Culture Among Nurses. Risk Management and Healthcare Policy, Volume 16, 1545–1553. https://doi.org/10.2147/RMHP.S419309	No	Different outcome
21	Mekonnen, A. B., McLachlan, A. J., Brien, J. E., Mekonnen, D., & Abay, Z. (2016). Medication reconciliation as a medication safety initiative in Ethiopia: A study protocol. BMJ Open, 6(11), e012322. https://doi.org/10.1136/bmjopen-2016-012322	No	A study protocol
22	Rahimi, S., Khankeh, H. R., Arsalani, N., Fallahi-Khoshknab, M., Ebadi, A., & Layeghi, F. (2023). Factors Affecting Patient Safety in Inpatient Rehabilitation Hospital: A Multidisciplinary Perspective. Hospital Topics, 1–11. https://doi.org/10.1080/00185868.2023.2228970	No	Different outcome
23	Feng, X., Bobay, K., Krejci, J. W., & McCormick, B. L. (2012). Factors associated with nurses’ perceptions of patient safety culture in China: A cross‐sectional survey study. Journal of Evidence-Based Medicine, 5(2), 50–56. https://doi.org/10.1111/j.1756-5391.2012.01177.x	No	Outside Ethiopia
24	Tlili, M. A., Aouicha, W., Ben Rejeb, M., Sahli, J., Ben Dhiab, M., Chelbi, S., Mtiraoui, A., Said Laatiri, H., Ajmi, T., Zedini, C., & Mallouli, M. (2020). Assessing patient safety culture in 18 Tunisian adult intensive care units and determination of its associated factors: A multi-center study. Journal of Critical Care, 56, 208–214. https://doi.org/10.1016/j.jcrc.2020.01.001	No	Outside Ethiopia
25	Zemed, A., Nigussie Chala, K., Azeze Eriku, G., & Yalew Aschalew, A. (2021). Health-related quality of life and associated factors among patients with stroke at tertiary level hospitals in Ethiopia. PLOS ONE, 16(3), e0248481. https://doi.org/10.1371/journal.pone.0248481	No	Not about patient safety culture
26	Liu, L., Curry, L. A., Nadew, K., Desai, M. M., & Linnander, E. (2022). Measuring Organizational Culture in Ethiopia’s Primary Care System: Validation of a Practical Survey Tool for Managers. International Journal of Health Policy and Management, 1. https://doi.org/10.34172/ijhpm.2022.6646	No	Tool Validation
27	Tsega, D., Gintamo, B., Mekuria, Z. N., Demissie, N. G., & Gizaw, Z. (2023). Occupational exposure to HIV and utilization of post-exposure prophylaxis among healthcare workers at St. Peter’s specialized hospital in Addis Ababa, Ethiopia. Scientific Reports, 13(1), 7021. https://doi.org/10.1038/s41598-023-34250-4	No	Not about patient safety culture
28	Tefera, B. B., Tafere, C., Yehualaw, A., Mebratu, E., Chanie, Y., Ayele, S., & Adane, S. (2022). Availability and stock-out duration of essential medicines in Shegaw Motta general hospital and Motta Health Centre, North West Ethiopia. PLOS ONE, 17(9), e0274776. https://doi.org/10.1371/journal.pone.0274776	No	Not about patient safety culture
29	Jabarkhil, A. Q., Tabatabaee, S. S., Jamali, J., & Moghri, J. (2021). Assessment of Patient Safety Culture Among Doctors, Nurses, and Midwives in a Public Hospital in Afghanistan. Risk Management and Healthcare Policy, Volume 14, 1211–1217. https://doi.org/10.2147/RMHP.S292193	No	Outside Ethiopia
30	Shabani, T., Jerie, S., & Shabani, T. (2024). Overview of quality health safety and environmental management systems implementation in Zimbabwe. Safety in Extreme Environments, 6(1), 29–41. https://doi.org/10.1007/s42797-023-00090-8	No	Outside Ethiopia
31	Behzadifar, M., Behzadifar, M., Jahanpanah, F., & Bragazzi, N. L. (2019). Patient safety culture assessment in Iran using the “Hospital survey on patient safety culture” tool: A systematic review and meta-analysis. Clinical Epidemiology and Global Health, 7(4), 641–647. https://doi.org/10.1016/j.cegh.2019.02.008	No	Systematic review and meta-analysis
32	Kassaw, C., Eskeziya, A., & Anbesaw, T. (2022). Magnitude of patient satisfaction and its associated factors at the outpatient psychiatry service of Dilla university referral hospital, Southern Ethiopia, Dilla, 2020. PLOS ONE, 17(8), e0272485. https://doi.org/10.1371/journal.pone.0272485	No	Not about patient safety culture
33	Toitole, K. K., Danaso, F. T., Alto, S. A., Mohammed, T., Dejene, S., & Boynito, W. G. (2024). Factors associated with self-reported medical errors among undergraduate health science students in southern Ethiopia. Frontiers in Medicine, 11, 1354270. https://doi.org/10.3389/fmed.2024.1354270	No	Undergratute health science students
34	Muhammed, O. S., & Fenta, T. G. (2024). Patient safety culture in African health facilities: A systematic review and meta-analysis. IJQHC Communications, 4(1), lyae002. https://doi.org/10.1093/ijcoms/lyae002	No	Systematic review and meta-analysis
35	Salem, M., Labib, J., Mahmoud, A., & Shalaby, S. (2019). Nurses’ Perceptions of Patient Safety Culture in Intensive Care Units: A Cross-Sectional Study. Open Access Macedonian Journal of Medical Sciences, 7(21), 3667–3672. https://doi.org/10.3889/oamjms.2019.737	No	Outside Ethiopia
36	Demsie, D. G., Addisu, Z. D., Tefera, B. B., Gebrie, D., Tsegay, E. W., Yehualaw, A., Feyisa, K., Yismaw, M. B., Kebede, S. Y., Motbaynor, G., Engida, Y., Tilahun, A., Alema, N. M., Mihret, G., Getasew, D., Bishaw, N., & Tafere, C. (2025). Knowledge, and attitude as determinants of healthcare professionals’ self-medication practice to antibacterials in Tertiary Care hospitals, North West Ethiopia…	No	Not about patient safety culture
37	Negash, Z., Tadiwos, A., Urgessa, E. M., Gebretekle, G. B., Abebe, E., & Fentie, A. M. (2023). Insulin injection practice and health related quality of life among individuals with diabetes at Tikur Anbessa Specialized Hospital, Ethiopia: A cross-sectional study. Health and Quality of Life Outcomes, 21(1), 38. https://doi.org/10.1186/s12955-023-02123-z	No	Not about patient safety culture
38	He, H., Chen, X., Tian, L., Long, Y., Li, L., Yang, N., & Tang, S. (2023). Perceived patient safety culture and its associated factors among clinical managers of tertiary hospitals: A cross-sectional survey. BMC Nursing, 22(1), 329. https://doi.org/10.1186/s12912-023-01494-4	No	Outside Ethiopia
39	Tafa, B., Endale, A., & Bekele, D. (2017). Paramedical staffs knowledge and attitudes towards antimicrobial resistance in Dire Dawa, Ethiopia: A cross sectional study. Annals of Clinical Microbiology and Antimicrobials, 16(1), 64. https://doi.org/10.1186/s12941-017-0241-x	No	Not about patient safety culture
40	Abu-El-Noor, N. I., Abu-El-Noor, M. K., Abuowda, Y. Z., Alfaqawi, M., & Böttcher, B. (2019). Patient safety culture among nurses working in Palestinian governmental hospital: A pathway to a new policy. BMC Health Services Research, 19(1), 550. https://doi.org/10.1186/s12913-019-4374-9	No	Outside Ethiopia
41	Ketema, S., Melaku, A., Demelash, H., G/Mariam, M., Mekonen, S., Addis, T., & Ambelu, A. (2023). Safety Practices and Associated Factors among Healthcare Waste Handlers in Four Public Hospitals, Southwestern Ethiopia. Safety, 9(2), 41. https://doi.org/10.3390/safety9020041	No	Different population
42	Sewunet, T., Kebede, W., Wondafrash, B., Workalemahu, B., & Abebe, G. (2014). Survey of safety practices among hospital laboratories in Oromia Regional State, Ethiopia. 24(4), 307–310.	No	Survey practice specific to hospital laboratories
43	Aragaw, A., Yigzaw, T., Tetemke, D., & G/Amlak, W. (2015). Cultural Competence among Maternal Healthcare Providers in Bahir Dar City Administration, Northwest Ethiopia: Cross sectional Study. BMC Pregnancy and Childbirth, 15(1), 227. https://doi.org/10.1186/s12884-015-0643-8	No	Different outcome
44	Berhe, Y. W., Ferede, Y. A., Ayen, B., Melkie, T. B., Yiheyis, A., Arefayne, N. R., & Bizuneh, Y. B. (2024). Attitude toward perioperative safety among operation room clinicians at Ethiopian University Hospital. International Journal for Quality in Health Care, 36(3), mzae051. https://doi.org/10.1093/intqhc/mzae051	No	Specific to perioperative and university hospitals
45	Tesfa Berhanu, A., Tufa, A. A., Lemma, S., Gonfa, G., Getachew, T., Bekele, D., Kibret, F., Djellouli, N., Colbourn, T., & Marchant, T. (2024). Building a culture of quality in maternal and newborn health: Experience from the quality, equity and dignity network in Ethiopia. Global Health Action, 17(1), 2433576. https://doi.org/10.1080/16549716.2024.2433576	No	Different outcome
46	Buta, G., Tereanu, C., Roncali, J., Ghelase, S. M., & Cara, M. L. (2022). What Do Family Doctors Think About Patient Safety Culture in the Republic of Moldova? In I. Tiginyanu, V. Sontea, & S. Railean (Eds.), 5th International Conference on Nanotechnologies and Biomedical Engineering (Vol. 87, pp. 699–705). Springer International Publishing. https://doi.org/10.1007/978-3-030-92328-0_88	No	Conference paper
47	Mordal, E., Hanssen, I., Biratu, A. K., & Vatne, S. (2021). Providing safe maternity care under challenging conditions in rural Ethiopia: A qualitative study. BMC Health Services Research, 21(1), 323. https://doi.org/10.1186/s12913-021-06324-4	No	Qualitative study
48	Kumbi, M., Hussen, A., Lette, A., Nuriye, S., & Morka, G. (2020). Patient Safety Culture and Associated Factors Among Health Care Providers in Bale Zone Hospitals, Southeast Ethiopia: An Institutional Based Cross-Sectional Study. Drug, Healthcare and Patient Safety, Volume 12, 1–14. https://doi.org/10.2147/DHPS.S198146	Yes	/
49	Yallew, W. W., Takele, A. K., & Yehuala, F. M. (2016). Point prevalence of hospital-acquired infections in two teaching hospitals of Amhara region in Ethiopia. Drug, Healthcare and Patient Safety, Volume 8, 71–76. https://doi.org/10.2147/DHPS.S107344	No	Different outcome
50	Brigo Alves, D. F., Lorenzini, E., Schmidt, C. R., Dal Pai, S., Cavalheiro, K. A., & Bernat Kolankiewicz, A. C. (2021). Patient safety culture from the perspective of the multiprofessional team: An integrative review / Cultura de segurança do paciente na perspectiva da equipe multiprofissional: uma revisão integrativa. Revista de Pesquisa Cuidado é Fundamental Online, 13, 836–842. https://doi.org…	No	Integrative review study
51	Montolalu, I. A., & Ruhdiat, R. (2024). Analysis of Patient Safety, Medical Error, and Event Reporting Culture Perception at Bekasi Hospital 2024. The Journal of Academic Science, 1(6), 636–647. https://doi.org/10.59613/rky2qp86	No	Qualitative study
52	Biresaw, H., Asfaw, N., & Zewdu, F. (2020). Knowledge and attitude of nurses towards patient safety and its associated factors. International Journal of Africa Nursing Sciences, 13, 100229. https://doi.org/10.1016/j.ijans.2020.100229	No	Incomplete data
53	Mulugeta, H., Zemedkun, A., Mergia, G., Abate, S. M., Gebremariam, M., Jemal, B., Nenko, G., Gebremichael, G., Besha, A., & Aregu, M. B. (2024). Perioperative capacity and contextual challenges in teaching hospitals of southern Ethiopia: Explanatory sequential mixed-methods research. Perioperative Medicine, 13(1), 61. https://doi.org/10.1186/s13741-024-00423-6	No	Different outcome
54	Yalew, Z. M., & Yitayew, Y. A. (2021). Clinical incident reporting behaviors and associated factors among health professionals in Dessie comprehensive specialized hospital, Amhara Region, Ethiopia: A mixed method study. BMC Health Services Research, 21(1), 1331. https://doi.org/10.1186/s12913-021-07350-y	No	Focused only on incident reporting
55	Manyazewal, T., & Matlakala, M. C. (2017). Beyond patient care: The impact of healthcare reform on job satisfaction in the Ethiopian public healthcare sector. Human Resources for Health, 15(1), 10. https://doi.org/10.1186/s12960-017-0188-1	No	Different outcome
56	Churruca, K., Ellis, L. A., Pomare, C., Hogden, A., Bierbaum, M., Long, J. C., Olekalns, A., & Braithwaite, J. (2021). Dimensions of safety culture: A systematic review of quantitative, qualitative and mixed methods for assessing safety culture in hospitals. BMJ Open, 11(7), e043982. https://doi.org/10.1136/bmjopen-2020-043982	No	Systematic review
57	Basazin Mingude, A., Negese, B., Emiru, M., & Bekele Gonitie, G. (2022). Magnitude of missed nursing care and associated factors in case of North Shewa Zone public Hospitals, Amhara regional state, Ethiopia. International Journal of Africa Nursing Sciences, 17, 100497. https://doi.org/10.1016/j.ijans.2022.100497	No	Different outcome
58	Bete, D. Y., Sibhatu, M. K., Godebo, M. G., Abdulahi, I. J., Liyew, T. W., Minas, S. M., Bryce, E., Ashengo, T. A., & Varallo, J. (2023). Improving surgical safety checklist utilisation at 23 public health facilities in Ethiopia: A collaborative quality improvement project. BMJ Open Quality, 12(4), e002406. https://doi.org/10.1136/bmjoq-2023-002406	No	Focused on surgical safety checklist utilization
59	Blegen, M. A., Gearhart, S., O’Brien, R., Sehgal, N. L., & Alldredge, B. K. (2009). AHRQ’s Hospital Survey on Patient Safety Culture: Psychometric Analyses. Journal of Patient Safety, 5(3), 139–144. https://doi.org/10.1097/PTS.0b013e3181b53f6e	No	Psychometric analysis
60	Toren, O., Dokhi, M., & Dekeyser Ganz, F. (2021). Hospital nurses’ intention to report near misses, patient safety culture and professional seniority. International Journal for Quality in Health Care, 33(1), mzab031. https://doi.org/10.1093/intqhc/mzab031	No	Outside Ethiopia
61	Agegnehu, W., Alemu, A., Ololo, S., & Melese, D. (2019). Incident reporting behaviors and associated factors among health care professionals working in public hospitals in Addis Ababa, Ethiopia 2017. MOJ Public Health, 8(5), 182–187. https://doi.org/10.15406/mojph.2019.08.00305	No	Focusing only on incident reporting
62	Gebrye, D. B., Wudu, M. A., & Hailu, M. K. (2023). Magnitude and Predictors of Medication Administration Errors Among Nurses in Public Hospitals in Northeastern Ethiopia. SAGE Open Nursing, 9, 23779608231201466. https://doi.org/10.1177/23779608231201466	No	Different outcome
63	Manyazewal, T., & Matlakala, M. C. (2018). Implementing health care reform: Implications for performance of public hospitals in central Ethiopia. Journal of Global Health, 8(1), 010403. https://doi.org/10.7189/jogh.08.010403	No	Not about patient safety culture
64	Shinta, N. D., & Bunga, A. L. (2024). The implementation of SBAR communication method for patient safety: A literature review. Malahayati International Journal of Nursing and Health Science, 7(5). https://doi.org/10.33024/minh.v7i5.190	No	Literature review
65	Thomsen, C. F., Barrie, A. M. F., Boas, I. M., Lund, S., Sørensen, B. L., Oljira, F. G., & Tersbøl, B. P. (2019). Health workers’ experiences with the Safe Delivery App in West Wollega Zone, Ethiopia: A qualitative study. Reproductive Health, 16(1), 50. https://doi.org/10.1186/s12978-019-0725-6	No	Different outcome
66	Lawati, M. H. Al., Dennis, S., Short, S. D., & Abdulhadi, N. N. (2018). Patient safety and safety culture in primary health care: A systematic review. BMC Family Practice, 19(1), 104. https://doi.org/10.1186/s12875-018-0793-7	No	Systematic review
67	Tran, T. N. H., Pham, Q. T., Tran, L. H., Vu, T. A., Nguyen, M. T., Pham, H. T., Le, T. T., & Bui, T. T. H. (2022). Comparison of Perceptions About Patient Safety Culture Between Physicians and Nurses in Public Hospitals in Vietnam. Risk Management and Healthcare Policy, Volume 15, 1695–1704. https://doi.org/10.2147/RMHP.S373249	No	Outside Ethiopia
68	Akbari, N., Malek, M., Ebrahimi, P., Haghani, H., & Aazami, S. (2017). Safety culture in the maternity unit of hospitals in Ilam province, Iran: A census survey using HSOPSC tool. Pan African Medical Journal, 27. https://doi.org/10.11604/pamj.2017.27.268.9776	No	Outside Ethiopia
69	Witczak, I., Rypicz, Ł., Karniej, P., Młynarska, A., Kubielas, G., & Uchmanowicz, I. (2021). Rationing of Nursing Care and Patient Safety. Frontiers in Psychology, 12, 676970. https://doi.org/10.3389/fpsyg.2021.676970	No	Different outcome
70	Hagaman, A., Gonzalez Rodriguez, H., Egger, E., Bitewulign, B., Case, H., Alemayehu, A. K., Rhodes, E. C., Estifanos, A. S., Singh, K., Woldesenbet Keraga, D., Zahid, M., Magge, H., & Barrington, C. (2023). Navigating and manipulating childbirth services in Afar, Ethiopia: A qualitative study of cultural safety in the birthing room. Social Science & Medicine, 331, 116073. https://doi.org/10.1016/…	No	Qualitative study
71	Abebe, G., Hailu, T., Fikadu, T., Gebremickael, A., Temesgen, R., Shibru, T., Kefelew, E., Dawit, F., Atnafu, K., Wale Tesega, W., & Bekele, A. (2022). Magnitude and factors associated with musculoskeletal disorder among patients with diabetes attending chronic care at Arba Minch General Hospital, Arba Minch, southern Ethiopia, 2021: A cross-sectional study. BMJ Open, 12(11), e059218. https://doi…	No	Not about patient safety culture
72	Ibrahim Foda, E. S., Ibrahim, A. G., El-Manshawy, A. M. M., & Taha Elwashahi. (2020). Assessment of patient safety culture perception among healthcare workers in intensive care units of Alexandria Main University Hospital, Egypt. 56(1).	No	Outside Ethiopia
73	Muhammed, O. S., & Nasir, B. B. (2020). Drug Use Evaluation of Ceftriaxone in Ras-Desta Memorial General Hospital, Ethiopia. Drug, Healthcare and Patient Safety, Volume 12, 161–168. https://doi.org/10.2147/DHPS.S260364	No	Different outcome
74	Yesse, M., Muze, M., Kedir, S., Argaw, B., Dengo, M., Nesre, T., Hamdalla, F., Saliha, A., Mussa, T., Kasim, I., Kedir, A., Delebo, T., Sunkemo, A., Badeg, Y., Ensarmu, D., Abebe, D., Dessalegn, A., & Ayelign, H. (2021). Assessment of knowledge, attitude and practice toward COVID-19 and associated factors among health care workers in Silte Zone, Southern Ethiopia. PLOS ONE, 16(10), e0257058. http…	No	Not about patient safety culture
75	Naderi, S., Zaboli, R., Khalesi, N., & Nasiripour, A. A. (2019). Factors affecting patient safety: A qualitative content analysis. 33(2).	No	Qualitative study
76	Bashford, T., Reshamwalla, S., McAuley, J., Allen, N. H., McNatt, Z., & Gebremedhen, Y. D. (2014). Implementation of the WHO Surgical Safety Checklist in an Ethiopian Referral Hospital. Patient Safety in Surgery, 8(1), 16. https://doi.org/10.1186/1754-9493-8-16	No	Implimentation study
77	Ellis, R., Izzuddin Mohamad Nor, A., Pimentil, I., Bitew, Z., & Moore, J. (2017). Improving Surgical and Anaesthesia Practice: Review of the Use of the WHO Safe Surgery Checklist in Felege Hiwot Referral Hospital, Ethiopia. BMJ Quality Improvement Reports, 6(1), u207104.w6251. https://doi.org/10.1136/bmjquality.u207104.w6251	No	Review of the WHO safe surgery checklist
78	Windsma, M., Vermeiden, T., Braat, F., Tsegaye, A. M., Gaym, A., Van Den Akker, T., & Stekelenburg, J. (2017). Emergency obstetric care provision in Southern Ethiopia: A facility-based survey. BMJ Open, 7(11), e018459. https://doi.org/10.1136/bmjopen-2017-018459	No	Not about patient safety culture
79	Hailu, F. B., Kassahun, C. W., & Kerie, M. W. (2016). Perceived Nurse—Physician Communication in Patient Care and Associated Factors in Public Hospitals of Jimma Zone, South West Ethiopia: Cross Sectional Study. PLOS ONE, 11(9), e0162264. https://doi.org/10.1371/journal.pone.0162264	No	Different outcome
80	Mulugeta TT. Patient Safety Culture among Health Workers in Addis Ababa regional Hospitals, Ethiopia. TEXILA Int J PUBLIC Health. 2019 Jun 28;7(2):153–66.	No	/
81	Fekadu, G., Muir, R., Tobiano, G., Ireland, M. J., Engidaw, M. T., & Marshall, A. P. (2025). Patient safety incident reporting systems and reporting practices in African healthcare organisations: A systematic review and meta-analysis. BMJ Open Quality, 14(1), e003202. https://doi.org/10.1136/bmjoq-2024-003202	No	Incident reporting systematic review and meta analysis
82	Al-Mandhari, A., Al-Zakwani, I., Al-Kindi, M., Tawilah, J., Dorvlo, A. S. S., & Al-Adawi, S. (2014). Patient Safety Culture Assessment in Oman. Oman Medical Journal, 29(4), 264–270. https://doi.org/10.5001/omj.2014.70	No	Outside Ethiopia
83	Aynalem, G. L., Badi, M. B., & Solomon, A. A. (2022). Consistent Condom Utilization and its Associated Factors among Sexually Active Female Anti-Retro Viral Treatment Users in Finoteselam District Hospital, Northwest Ethiopia, 2018. Journal of the International Association of Providers of AIDS Care (JIAPAC), 21, 23259582221088430. https://doi.org/10.1177/23259582221088430	No	Not about patient safety culture
84	Ferguson, B., Baldwin, A., & Henderson, A. (2024). Early warning tools and clinician ‘agency’ for strengthening safety culture: An integrative review. Journal of Advanced Nursing, jan.16260. https://doi.org/10.1111/jan.16260	No	Integrative review study
85	Asmelash, D., Abdu, N., Tefera, S., Baynes, H. W., & Derbew, C. (2019). Knowledge, Attitude, and Practice towards Glycemic Control and Its Associated Factors among Diabetes Mellitus Patients. Journal of Diabetes Research, 2019, 1–9. https://doi.org/10.1155/2019/2593684	No	Not about patient safety culture
86	Aveling, E.-L., McCulloch, P., & Dixon-Woods, M. (2013). A qualitative study comparing experiences of the surgical safety checklist in hospitals in high-income and low-income countries. BMJ Open, 3(8), e003039. https://doi.org/10.1136/bmjopen-2013-003039	No	Qualitative study
87	Almutairi, S., Aljohani, A., Awad, M., Saha, C., Alhobaishi, H., Almutairi, A., & Al Mutair, A. (2022). Perceptions of Patient Safety Culture Dimensions among Hospital Nurses: A Systematic Review. Dr. Sulaiman Al Habib Medical Journal, 4(3), 103–125. https://doi.org/10.1007/s44229-022-00012-z	No	Systematic review
88	Gile, P. P., Van De Klundert, J., & Buljac-Samardzic, M. (2022). Human resource management in Ethiopian public hospitals. BMC Health Services Research, 22(1), 763. https://doi.org/10.1186/s12913-022-08046-7	No	Not about patient safety culture
89	Alemayehu Sayih Belay, Melak Menberu Guangul, Wondwossen Niguse Asmare, Sitotaw Kerie Bogale, & Gizachew Ayele Manaye. (2021). Prevalence and Associated Factors of Burnout syndrome among Nurses in Public Hospitals, Southwest Ethiopia. Ethiopian Journal of Health Sciences, 31(3). https://doi.org/10.4314/ejhs.v31i3.11	No	Not about patient safety culture
90	Tefera, B. Z., Zeleke, H., Abate, A., Abebe, H., Mekonnen, Z., & Sewale, Y. (2021). Magnitude and associated factors of low back pain among nurses working at intensive care unit of public hospitals in Amhara region, Ethiopia. PLOS ONE, 16(12), e0260361. https://doi.org/10.1371/journal.pone.0260361	No	Different outcome
91	Belachew, Y. B., Lema, T. B., Germossa, G. N., & Adinew, Y. M. (2017). Blood/Body Fluid Exposure and Needle Stick/Sharp Injury among Nurses Working in Public Hospitals; Southwest Ethiopia. Frontiers in Public Health, 5, 299. https://doi.org/10.3389/fpubh.2017.00299	No	Focused on needle stick injury
92	Murray, J. S., Clifford, J., Larson, S., Lee, J. K., & Sculli, G. L. (2023). Implementing Just Culture to Improve Patient Safety. Military Medicine, 188(7–8), 1596–1599. https://doi.org/10.1093/milmed/usac115	No	Outside Ethiopia
93	Tocco Tussardi, I., Benoni, R., Moretti, F., Tardivo, S., Poli, A., Wu, A. W., Rimondini, M., & Busch, I. M. (2021). Patient Safety in the Eyes of Aspiring Healthcare Professionals: A Systematic Review of Their Attitudes. International Journal of Environmental Research and Public Health, 18(14), 7524. https://doi.org/10.3390/ijerph18147524	No	Systematic review
94	Gebretsadik, D., Ahmed, N., Kebede, E., Gebremicheal, S., Belete, M. A., & Adane, M. (2021). Knowledge, attitude, practice towards COVID-19 pandemic and its prevalence among hospital visitors at Ataye district hospital, Northeast Ethiopia. PLOS ONE, 16(2), e0246154. https://doi.org/10.1371/journal.pone.0246154	No	Not about patient safety culture
95	Ziarukh, S., & Sabir, A. (2023). Burnout and patient safety culture assessment in a secondary care hospital. Pakistan Journal of Medical Sciences, 40(2(ICON)). https://doi.org/10.12669/pjms.40.2(ICON).8970	No	Different outcome
96	El-Jardali, F., Dimassi, H., Jamal, D., Jaafar, M., & Hemadeh, N. (2011). Predictors and outcomes of patient safety culture in hospitals. BMC Health Services Research, 11(1), 45. https://doi.org/10.1186/1472-6963-11-45	No	Outside Ethiopia
97	Wilhelm, A. K., Jacobson, D. J., Guzman-Corrales, L., Fan, C., Baker, K., Njeru, J. W., Wieland, M. L., & Boehm, D. H. (2016). Regional Variation in Diabetic Outcomes by Country-of-Origin and Language in an Urban Safety Net Hospital. Journal of Community Health, 41(4), 798–804. https://doi.org/10.1007/s10900-016-0155-0	No	Different outcome
98	Sacks, G. D., Shannon, E. M., Dawes, A. J., Rollo, J. C., Nguyen, D. K., Russell, M. M., Ko, C. Y., & Maggard-Gibbons, M. A. (2015). Teamwork, communication and safety climate: A systematic review of interventions to improve surgical culture. BMJ Quality & Safety, 24(7), 458–467. https://doi.org/10.1136/bmjqs-2014-003764	No	Systematic review
99	Miwa, T., Takamatsu, A., & Honda, H. (2022). Epidemiology and Factors Associated With Discharging Patients After Blood Culture Collection in the Emergency Department: A Case-Control Study in Japan. Open Forum Infectious Diseases, 9(7), ofac342. https://doi.org/10.1093/ofid/ofac342	No	Not about patient safety culture
100	Weaver, S. J., Lubomksi, L. H., Wilson, R. F., Pfoh, E. R., Martinez, K. A., & Dy, S. M. (2013). Promoting a Culture of Safety as a Patient Safety Strategy: A Systematic Review. Annals of Internal Medicine, 158(5_Part_2), 369–374. https://doi.org/10.7326/0003-4819-158-5-201303051-00002	No	Systematic review
101	Cho, S. M., & Choi, J. (2018). Patient Safety Culture Associated With Patient Safety Competencies Among Registered Nurses. Journal of Nursing Scholarship, 50(5), 549–557. https://doi.org/10.1111/jnu.12413	No	Outside Ethiopia
102	Idilbi, N., Dokhi, M., Malka-Zeevi, H., & Rashkovits, S. (2023). The Relationship Between Patient Safety Culture and the Intentions of the Nursing Staff to Report a Near-Miss Event During the COVID-19 Crisis. Journal of Nursing Care Quality, 38(3), 264–271. https://doi.org/10.1097/NCQ.0000000000000695	No	Different outcome
103	Eyayu, T., Kiros, T., Workineh, L., Sema, M., Damtie, S., Hailemichael, W., Dejen, E., & Tiruneh, T. (2021). Prevalence of intestinal parasitic infections and associated factors among patients attending at Sanja Primary Hospital, Northwest Ethiopia: An institutional-based cross-sectional study. PLOS ONE, 16(2), e0247075. https://doi.org/10.1371/journal.pone.0247075	No	Not about patient safety culture
104	Delpino, R., Lees-Deutsch, L., & Solanki, B. (2023). ‘Speaking Up’ for patient safety and staff well-being: A qualitative study. BMJ Open Quality, 12(2), e002047. https://doi.org/10.1136/bmjoq-2022-002047	No	Qualitative study
105	Kakemam, E., Albelbeisi, A. H., Davoodabadi, S., Ghafari, M., Dehghandar, Z., & Raeissi, P. (2022). Patient safety culture in Iranian teaching hospitals: Baseline assessment, opportunities for improvement and benchmarking. BMC Health Services Research, 22(1), 403. https://doi.org/10.1186/s12913-022-07774-0	No	Outside Ethiopia
106	Wieke Noviyanti, L., Ahsan, A., & Sudartya, T. S. (2021). Exploring the relationship between nurses’ communication satisfaction and patient safety culture. Journal of Public Health Research, 10(2). https://doi.org/10.4081/jphr.2021.2225	No	Different outcome
107	Gadjradj, P. S., & Harhangi, B. S. (2019). Safety Culture and Attitudes Among Spine Professionals: Results of an International Survey. Global Spine Journal, 9(6), 642–649. https://doi.org/10.1177/2192568218825247	No	Outside Ethiopia
108	Mossburg, S. E., & Dennison Himmelfarb, C. (2021). The Association Between Professional Burnout and Engagement With Patient Safety Culture and Outcomes: A Systematic Review. Journal of Patient Safety, 17(8), e1307–e1319. https://doi.org/10.1097/PTS.0000000000000519	No	Different outcome
109	Ilmidin, I., & Ningsih, N. S. (2022). Analysis of Patient Safety Culture using Hospital Survey on Patient Safety Culture (HSOPSC) in Seven Countries. Jurnal Berkala Kesehatan, 8(2), 132–139. https://doi.org/DOI: 10.20527/jbk.v8i2. 14647	No	Literature study
110	Chinnappan, J., Al-Handola, R., Joseph, N. M., Ogbon, E., & McDonald, P. J. (2024). Prevalence and factors associated with inappropriate continuation of stress ulcer prophylaxis at discharge. BMJ Open Quality, 13(2), e002678. https://doi.org/10.1136/bmjoq-2023-002678	No	Not about patient safety culture
111	Membrillo-Pillpe, N. J., Zeladita-Huaman, J. A., Jauregui-Soriano, K., Zegarra-Chapoñan, R., Franco-Chalco, E., & Samillan-Yncio, G. (2023). Association between the Nursing Practice Environment and Safety Perception with Patient Safety Culture during COVID-19. International Journal of Environmental Research and Public Health, 20(10), 5909. https://doi.org/10.3390/ijerph20105909	No	Different outcome
112	Tsige Hadera, Tigist Worku, & Wagari Tuli. (2022). Nurses´ Knowledge, Practice, and Associated Factors with Enteral Nutrition in Adult Intensive Care Units of Public Hospitals. Ethiopian Journal of Health Sciences, 32(2). https://doi.org/10.4314/ejhs.v32i2.23	No	Not about patient safety culture
113	Hailie, M. T., Hassen, S. L., & Temesgen, M. M. (2021). Client satisfaction on community based health insurance scheme and associated factors at Boru Meda Hospital, Northeast, Ethiopia: Institutional based cross-sectional study. BMC Health Services Research, 21(1), 1287. https://doi.org/10.1186/s12913-021-07223-4	No	Not about patient safety culture
114	Tadesse, T. A., Yadeta, D., Chelkeba, L., Gebremedhin, A., & Fenta, T. G. (2024). Knowledge, Adherence, and Satisfaction With Warfarin Therapy and Associated Factors Among Outpatients at University Teaching Hospital in Ethiopia. Clinical and Applied Thrombosis/Hemostasis, 30, 10760296241260736. https://doi.org/10.1177/10760296241260736	No	Not about patient safety culture
115	El-Jardali, F., Sheikh, F., Garcia, N. A., Jamal, D., & Abdo, A. (2014). Patient safety culture in a large teaching hospital in Riyadh: Baseline assessment, comparative analysis and opportunities for improvement. BMC Health Services Research, 14(1), 122. https://doi.org/10.1186/1472-6963-14-122	No	Outside Ethiopia
116	Stimpfel, A. W., Fatehi, F., & Kovner, C. (2020). Nurses’ sleep, work hours, and patient care quality, and safety. Sleep Health, 6(3), 314–320. https://doi.org/10.1016/j.sleh.2019.11.001	No	Different outcome
117	Wami, S. D., Demssie, A. F., Wassie, M. M., & Ahmed, A. N. (2016). Patient safety culture and associated factors: A quantitative and qualitative study of healthcare workers’ view in Jimma zone Hospitals, Southwest Ethiopia. BMC Health Services Research, 16(1), 495. https://doi.org/10.1186/s12913-016-1757-z	Yes	/
118	Etafa, W., Gadisa, G., Jabessa, S., & Takele, T. (2021). Healthcare workers’ compliance and its potential determinants to prevent COVID-19 in public hospitals in Western Ethiopia. BMC Infectious Diseases, 21(1), 454. https://doi.org/10.1186/s12879-021-06149-w	No	Not about patient safety culture
119	Dagne, A. H., Beshah, M. H., Kassa, B. G., & Dagnaw, E. H. (2021). Implementation of evidence-based practice and associated factors among nurses and midwives working in Amhara Region government hospitals: A cross-sectional study. Reproductive Health, 18(1), 36. https://doi.org/10.1186/s12978-021-01096-w	No	Not about patient safety culture
120	Addis, B., Wolde, M., Minyihun, A., & Aschalew, A. Y. (2021). Prevalence of depression and associated factors among patients with epilepsy at the University of Gondar Comprehensive Specialized Hospital, Northwest Ethiopia, 2019. PLOS ONE, 16(10), e0257942. https://doi.org/10.1371/journal.pone.0257942	No	Not about patient safety culture
121	Kassa Alemu, B., & Biru, T. T. (2019). Health Care Professionals’ Knowledge, Attitude, and Practice towards Adverse Drug Reaction Reporting and Associated Factors at Selected Public Hospitals in Northeast Ethiopia: A Cross-Sectional Study. BioMed Research International, 2019, 1–11. https://doi.org/10.1155/2019/8690546	No	Adverse drug reaction reporting
122	Desta, M., Ayenew, T., Sitotaw, N., Tegegne, N., Dires, M., & Getie, M. (2018). Knowledge, practice and associated factors of infection prevention among healthcare workers in Debre Markos referral hospital, Northwest Ethiopia. BMC Health Services Research, 18(1), 465. https://doi.org/10.1186/s12913-018-3277-5	No	Focused only on infection prevention
123	Adem, M. A., Tezera, Z. B., & Agegnehu, C. D. (2024). The practice and determinants of ambulance service utilization in pre-hospital settings, Jimma City, Ethiopia. BMC Emergency Medicine, 24(1), 81. https://doi.org/10.1186/s12873-024-00999-8	No	Not about patient safety culture
124	Abore, K. W., Debiso, A. T., Birhanu, B. E., Bua, B. Z., & Negeri, K. G. (2022). Health professionals’ readiness to implement electronic medical recording system and associated factors in public general hospitals of Sidama region, Ethiopia. PLOS ONE, 17(10), e0276371. https://doi.org/10.1371/journal.pone.0276371	No	Not about patient safety culture
125	Ayele, B., Gebretnsae, H., Hadgu, T., Negash, D., G/silassie, F., Alemu, T., Haregot, E., Wubayehu, T., & Godefay, H. (2019). Maternal and perinatal death surveillance and response in Ethiopia: Achievements, challenges and prospects. PLOS ONE, 14(10), e0223540. https://doi.org/10.1371/journal.pone.0223540	No	Not about patient safety culture
126	Wilbanks, B., Aroke, E., Everson, M., Clayton, B. A., & Li, P. (2025). Exploring Safety Culture, Production Pressure, Occupational Burnout, and Patient Safety in Anesthesia. American Association of Nurse Anesthesiology Journal, 93(1), 9–17. https://doi.org/10.70278/AANAJ/.0000001029	No	Specific to patient safety in Anesthesia
127	Al Lawati, M. H., Short, S. D., Abdulhadi, N. N., Panchatcharam, S. M., & Dennis, S. (2019). Assessment of patient safety culture in primary health care in Muscat, Oman: A questionnaire -based survey. BMC Family Practice, 20(1), 50. https://doi.org/10.1186/s12875-019-0937-4	No	Outside Ethiopia
128	Quillivan, R. R., Burlison, J. D., Browne, E. K., Scott, S. D., & Hoffman, J. M. (2016). Patient Safety Culture and the Second Victim Phenomenon: Connecting Culture to Staff Distress in Nurses. The Joint Commission Journal on Quality and Patient Safety, 42(8), 377-AP2. https://doi.org/10.1016/S1553-7250(16)42053-2	No	Different outcome
129	Hammoudi, B. M., Ismaile, S., & Abu Yahya, O. (2018). Factors associated with medication administration errors and why nurses fail to report them. Scandinavian Journal of Caring Sciences, 32(3), 1038–1046. https://doi.org/10.1111/scs.12546	No	Specific to medication administration error
130	Elliott, R., & Fry, M. (2021). Psychological capital, well‐being, and patient safety attitudes of nurses and midwives: A cross‐sectional survey. Nursing & Health Sciences, 23(1), 237–244. https://doi.org/10.1111/nhs.12808	No	Different outcome
131	Ock, M., Lim, S. Y., Jo, M.-W., & Lee, S. (2017). Frequency, Expected Effects, Obstacles, and Facilitators of Disclosure of Patient Safety Incidents: A Systematic Review. Journal of Preventive Medicine and Public Health, 50(2), 68–82. https://doi.org/10.3961/jpmph.16.105	No	Systematic review
132	Ayisa, A., Getahun, Y., & Yesuf, N. (2021). Patient Safety Culture and Associated Factors Among Health-Care Providers in the University of Gondar Comprehensive Specialized Hospital, Northwest Ethiopia. Drug, Healthcare and Patient Safety, Volume 13, 141–150. https://doi.org/10.2147/DHPS.S291012	Yes	/
133	Paterson, C., Mckie, A., Turner, M., & Kaak, V. (2024). Barriers and facilitators associated with the implementation of surgical safety checklists: A qualitative systematic review. Journal of Advanced Nursing, 80(2), 465–483. https://doi.org/10.1111/jan.15841	No	Qualitative study
134	Malinowska-Lipień, I., Micek, A., Gabryś, T., Kózka, M., Gajda, K., Gniadek, A., Brzostek, T., & Squires, A. (2021). Nurses and physicians attitudes towards factors related to hospitalized patient safety. PLOS ONE, 16(12), e0260926. https://doi.org/10.1371/journal.pone.0260926	No	Not about patient safety culture
135	Bondevik, G. T., Hofoss, D., Husebø, B. S., & Deilkås, E. C. T. (2017). Patient safety culture in Norwegian nursing homes. BMC Health Services Research, 17(1), 424. https://doi.org/10.1186/s12913-017-2387-9	No	Outside Ethiopia
136	Lyndon, A., Davis, D.-A., Sharma, A. E., & Scott, K. A. (2023). Emotional safety is patient safety. BMJ Quality & Safety, 32(7), 369–372. https://doi.org/10.1136/bmjqs-2022-015573	No	Not about patient safety culture
137	Desalew, G., Geda, B., Mengistie, B., Demis, A., & Demis, S. (2019). Surgical Site Infection Prevention Practices and Associated Factors among Nurses Working in Government Hospitals of Harari Regional State and Dire Dawa City Administration, Eastern Ethiopia. Nursing Communications, 3(6), 214. https://doi.org/10.53388/TMRIN20191209	No	Different outcome
138	Stierman, E. K., Ahmed, S., Shiferaw, S., Zimmerman, L. A., & Creanga, A. A. (2021). Measuring facility readiness to provide childbirth care: A comparison of indices using data from a health facility survey in Ethiopia. BMJ Global Health, 6(10), e006698. https://doi.org/10.1136/bmjgh-2021-006698	No	Not about patient safety culture
139	Guddu, D. K., & Demissie, D. B. (2022). Patient satisfaction with referral service and associated factors among public hospitals in and around Addis Ababa, Central Ethiopia. SAGE Open Medicine, 10, 20503121221089443. https://doi.org/10.1177/20503121221089443	No	Limited to patient satisfaction with referral services
140	Fikre, D., Hawulte Ayele, B., Sime, A., Tebeje, F., & Weldegebreal, F. (2024). Prevalence of work-related musculoskeletal disorder and ergonomic risk practice among medical laboratory professionals at health facilities of eastern Ethiopia. Frontiers in Public Health, 12, 1443217. https://doi.org/10.3389/fpubh.2024.1443217	No	Not about patient safety culture
141	Gebru, T., Mekonnen, H., Getahun, N., Meseret, F., Masrie, A., Mandefro, M., Shawel, S., Tamire, A., Berhanu, A., & Birhanu, A. (2023). Awareness of prostate cancer and its associated factors among male patients attending care in the urology unit at Tikur Anbessa Specialized Hospital, Addis Ababa, Ethiopia. BMJ Open, 13(8), e073602. https://doi.org/10.1136/bmjopen-2023-073602	No	Not about patient safety culture
142	Gallego, B., Westbrook, M. T., Dunn, A. G., & Braithwaite, J. (2012). Investigating patient safety culture across a health system: Multilevel modelling of differences associated with service types and staff demographics. International Journal for Quality in Health Care, 24(4), 311–320. https://doi.org/10.1093/intqhc/mzs028	No	Different outcome data
143	Batista, J., Cruz, E. D. D. A., Lopez, E. D. C. M. S., Sarquis, L. M. M., Seiffert, L. S., & Wolff, L. D. G. (2020). EFFECT OF THE ADMINISTRATIVE TRANSITION OF HOSPITAL MANAGEMENT ON THE SAFETY CULTURE IN SURGICAL UNITS. Texto & Contexto - Enfermagem, 29, e20190012. https://doi.org/10.1590/1980-265x-tce-2019-0012	No	Outside Ethiopia
144	Vikan, M., Haugen, A. S., Bjørnnes, A. K., Valeberg, B. T., Deilkås, E. C. T., & Danielsen, S. O. (2023). The association between patient safety culture and adverse events – a scoping review. BMC Health Services Research, 23(1), 300. https://doi.org/10.1186/s12913-023-09332-8	No	Scoping review
145	Assefa, S., Boru, B., Gebeyehu, D. A., & Terefe, B. (2023). Depression, anxiety and their associated factors among patients with tuberculosis attending in Gondar city health facilities, North West Ethiopia. BMC Psychiatry, 23(1), 91. https://doi.org/10.1186/s12888-023-04573-7	No	Not about patient safety culture
146	Mitiku G, Admasie A, Birara A, Yalew W. Biomedical waste management practices and associated factors among health care workers in the era of the covid-19 pandemic at metropolitan city private hospitals, Amhara region, Ethiopia, 2020. Wang J, editor. PLOS ONE. 2022 Apr 6;17(4):e0266037.	No	Not about patient safety culture
147	Deribew A, Dejene T, Defar A, Berhanu D, Biadgilign S, Tekle E, et al. Health system capacity for tuberculosis care in Ethiopia: evidence from national representative survey. Int J Qual Health Care. 2020 Jun 17;32(5):306–12.	No	Not about patient safety culture
148	Bongongo, T., Govender, I., Olowa, S. N., Phukuta, N. S. J., & Nzaumvila, D. K. (2023). Level of patient safety culture among public healthcare professionals in Pretoria. South African Family Practice, 65(1). https://doi.org/10.4102/safp.v65i1.5640	No	Outside Ethiopia
149	Lear, R., Godfrey, A. D., Riga, C., Norton, C., Vincent, C., & Bicknell, C. D. (2017). The Impact of System Factors on Quality and Safety in Arterial Surgery: A Systematic Review. European Journal of Vascular and Endovascular Surgery, 54(1), 79–93. https://doi.org/10.1016/j.ejvs.2017.03.014	No	Systematic review
150	Geta A, Biks GA, Dellie E, Yazachew L. Job Satisfaction and Associated Factors among Health Professionals Working at Public and Private Hospitals in Bahir Dar City, Northwest Ethiopia: A Comparative Cross‐Sectional Study. Curcuruto M, editor. BioMed Res Int. 2021 Jan;2021(1):6632585.	No	Not about patient safety culture
151	Dagnaw, G. W., Bizuneh, M. M., & Kassie, M. B. (2024). Person-centered maternity care and associated factors among women who give birth at public hospitals in South Gondar zone, North West Ethiopia, 2023. PLOS ONE, 19(8), e0303389. https://doi.org/10.1371/journal.pone.0303389	No	Not about patient safety culture
152	Gizaw AB, Hailu FB, Negese D tamiru. Perception Towards Patient Safety Practice and Associated Factors among Health Care Providers of Jimma Zone Public Hospitals. Adv Tech Biol Med. 2018;6(261).	No	Study limited to perception towards patient safety culture
153	Reis, C. T., Paiva, S. G., & Sousa, P. (2018). The patient safety culture: A systematic review by characteristics of Hospital Survey on Patient Safety Culture dimensions. International Journal for Quality in Health Care, 30(9), 660–677. https://doi.org/10.1093/intqhc/mzy080	No	Systematic review
154	Genet, C., Andualem, T., Melese, A., Mulu, W., Mekonnen, F., & Abera, B. (2020). Quality of care for tuberculosis patients in public health facilities of Debre Tabor town, Northwest Ethiopia. PLOS ONE, 15(6), e0234988. https://doi.org/10.1371/journal.pone.0234988	No	Not about patient safety culture
155	Sabry, H. A., Soliman, M. A., Bazaraa, H. M., & Hegazy, A. A. (2021). Improving patient safety at pediatric intensive care units: Exploring healthcare providers’ perspective. International Journal of Healthcare Management, 14(4), 1025–1030. https://doi.org/10.1080/20479700.2020.1726032	No	Qulaitative study
156	Reshamwalla, S., Gobeze, A. A., Ghosh, S., Grimes, C., & Lavy, C. (2012). Snapshot of Surgical Activity in Rural Ethiopia: Is Enough Being Done? World Journal of Surgery, 36(5), 1049–1055. https://doi.org/10.1007/s00268-012-1511-6	No	Not about patient safety culture
157	Johnson, L., Malik, N., Gafson, I., Gostelow, N., Kavanagh, J., Griffin, A., & Gishen, F. (2018). Improving patient safety by enhancing raising concerns at medical school. BMC Medical Education, 18(1), 171. https://doi.org/10.1186/s12909-018-1281-4	No	Different population
158	Kale’ab E. PATIENT SAFETY INCIDENT REPORTING BEHAVIOUR AND ASSOCIATED FACTORS AMONG HEALTH CARE PROFESSIONALS WORKING IN ACUTE CARE SETTINGS OF FEDERAL HOSPITALS IN ADDIS ABABA, ETHIOPIA. [Internet]. 2020. Available from: http://etd.aau.edu.et/handle/123456789/23442	No	Incomplete data
159	Kirkman, M. A., Sevdalis, N., Arora, S., Baker, P., Vincent, C., & Ahmed, M. (2015). The outcomes of recent patient safety education interventions for trainee physicians and medical students: A systematic review. BMJ Open, 5(5), e007705. https://doi.org/10.1136/bmjopen-2015-007705	No	Different outcome
160	Assaye AM, Feo R, Wiechula R, Schultz TJ. The experiences and perceptions of nurses regarding patient care provision in acute medical and surgical care units of two hospitals in Ethiopia. Appl Nurs Res. 2022 Jun;65:151572.	No	Focus on experience and perception only
161	Akologo, A., Abuosi, A. A., & Anaba, E. A. (2019). A cross-sectional survey on patient safety culture among healthcare providers in the Upper East region of Ghana. PLOS ONE, 14(8), e0221208. https://doi.org/10.1371/journal.pone.0221208	No	Outside Ethiopia
162	Worku, N., Feleke, A., Debie, A., & Nigusie, A. (2019). Magnitude of Intention to Leave and Associated Factors among Health Workers Working at Primary Hospitals of North Gondar Zone, Northwest Ethiopia: Mixed Methods. BioMed Research International, 2019, 1–9. https://doi.org/10.1155/2019/7092964	No	Not about patient safety culture
163	Tondo, J. C. A., & Guirardello, E. D. B. (2017). Perception of nursing professionals on patient safety culture. Revista Brasileira de Enfermagem, 70(6), 1284–1290. https://doi.org/10.1590/0034-7167-2016-0010	No	Different outcome
164	Assefa, T., Woldie, M., Ololo, S., & Woldemichael, K. (2012). Patient safety practices and medical errors: Perception of health care providers at Jimma University Specialized Hospital, Southwest Ethiopia. Open Journal of Preventive Medicine, 02(02), 162–170. https://doi.org/10.4236/ojpm.2012.22024	No	Focus only on perception of healthcare providers
165	Kindie, E., Alamrew Anteneh, Z., & Worku, E. (2017). Time to development of adverse drug reactions and associated factors among adult HIV positive patients on antiretroviral treatment in Bahir Dar City, Northwest Ethiopia. PLOS ONE, 12(12), e0189322. https://doi.org/10.1371/journal.pone.0189322	No	Not about patient safety culture
166	Tegegn, H. G., Abebe, T. B., Ayalew, M. B., & Bhagavathula, A. S. (2017). Patient safety attitudes of pharmacy students in an Ethiopian university: A cross-sectional study. Drug, Healthcare and Patient Safety, Volume 9, 19–24. https://doi.org/10.2147/DHPS.S128137	No	Different population
167	Morello, R. T., Lowthian, J. A., Barker, A. L., McGinnes, R., Dunt, D., & Brand, C. (2013). Strategies for improving patient safety culture in hospitals: A systematic review. BMJ Quality & Safety, 22(1), 11–18. https://doi.org/10.1136/bmjqs-2011-000582	No	Systematic review
168	Aljaffary, A., Awad Albaalharith, M., Alumran, A., Alrawiai, S., & Hariri, B. (2022). Patient Safety Culture in Primary Healthcare Centers in the Eastern Province of Saudi Arabia. Risk Management and Healthcare Policy, Volume 15, 229–241. https://doi.org/10.2147/RMHP.S336117	No	Outside Ethiopia
169	Nguyen, G., Gambashidze, N., Ilyas, S. A., & Pascu, D. (2015). Validation of the safety attitudes questionnaire (short form 2006) in Italian in hospitals in the northeast of Italy. BMC Health Services Research, 15(1), 284. https://doi.org/10.1186/s12913-015-0951-8	No	Tool Validation
170	Efa, A. G., Lombebo, A. A., Nuriye, S., & Facha, W. (2024). Prevalence of burnout and associated factors among nurses working in public hospitals, southern Ethiopia: A multi-center embedded mixed study. Scientific Reports, 14(1). https://doi.org/10.1038/s41598-024-82703-1	Yes	Not about patient safety culture
171	Yismaw, M. B., Tesfaye, Z. T., Hailu, H. G., Tegegn, H. G., & Gebreyohannes, E. A. (2020). Evaluation of patient safety culture among community pharmacists in Ethiopia: A cross-sectional study. PLOS ONE, 15(8), e0237338. https://doi.org/10.1371/journal.pone.0237338	No	Different population
172	Asefa, S., Aga, F., Dinegde, N. G., & Demie, T. G. (2021). Knowledge and Practices on the Safe Handling of Cytotoxic Drugs Among Oncology Nurses Working at Tertiary Teaching Hospitals in Addis Ababa, Ethiopia. Drug, Healthcare and Patient Safety, Volume 13, 71–80. https://doi.org/10.2147/DHPS.S289025	No	Focus only on safe handling of cytotoxic drugs
173	Fenta, T. A., Tiruneh, G. T., & Ayele, N. F. (2024). Blood transfusion service readiness and its associated factors in health facilities providing blood transfusion services across Ethiopia: A secondary analysis of the 2018 Service Availability and Readiness Assessment (SARA) survey. PLOS ONE, 19(12), e0315665. https://doi.org/10.1371/journal.pone.0315665	No	Not about patient safety culture
174	Gleeson, L. L., Tobin, L., O’Brien, G. L., Crowley, E. K., Delaney, A., O’Mahony, D., & Byrne, S. (2020). Safety culture in a major accredited Irish university teaching hospital: A mixed methods study using the safety attitudes questionnaire. Irish Journal of Medical Science (1971 -), 189(4), 1171–1178. https://doi.org/10.1007/s11845-020-02228-0	No	Outside Ethiopia
175	Zeleke LB, Welsh A, Abeje G, Khajehei M. Treatment outcomes of obstetrical fistula surgical repair in low‐ and middle‐income countries: A scoping review. Int J Gynecol Obstet. 2024 Nov;167(2):491–500.	No	Not about patient safety culture
176	Payne, R., Clarke, A., Swann, N., Van Dael, J., Brenman, N., Rosen, R., Mackridge, A., Moore, L., Kalin, A., Ladds, E., Hemmings, N., Rybczynska-Bunt, S., Faulkner, S., Hanson, I., Spitters, S., Wieringa, S., Dakin, F. H., Shaw, S. E., Wherton, J., … Greenhalgh, T. (2024). Patient safety in remote primary care encounters: Multimethod qualitative study combining Safety I and Safety II analysis. BM…	No	Qualitative study
177	Lee, S. E., Scott, L. D., Dahinten, V. S., Vincent, C., Lopez, K. D., & Park, C. G. (2019). Safety Culture, Patient Safety, and Quality of Care Outcomes: A Literature Review. Western Journal of Nursing Research, 41(2), 279–304. https://doi.org/10.1177/0193945917747416	No	Literature review
178	Ganeti, D. D., Dereje Fufa, B., Bayana Kebede, E., Shemsi Seid, S., Wogane Ilala, B., Bacha Benti, N., & Belay Belachew, Y. (2025). Compassion fatigue and associated factors among nurses working in Jimma Zone public hospitals, southwest Ethiopia: A facility based cross-sectional study. PLOS ONE, 20(1), e0312400. https://doi.org/10.1371/journal.pone.0312400	No	Not about patient safety culture
179	Molalign Takele G, Abreha Weldesenbet N, Girmay N, Degefe H, Kinfe R. Assessment patient satisfaction towards emergency medical care and its determinants at Ayder comprehensive specialized hospital, Mekelle, Northern Ethiopia. Tung TH, editor. PLOS ONE. 2021 Jan 7;16(1):e0243764.	No	Not about patient safety culture
180	Babaie, M., Nourian, M., Atashzadeh-Shoorideh, F., Manoochehri, H., & Nasiri, M. (2023). Patient safety culture in neonatal intensive care units: A qualitative content analysis. Frontiers in Public Health, 11. https://doi.org/10.3389/fpubh.2023.1065522	No	Qualitative study
181	Kakemam, E., Gharaee, H., Rajabi, M. R., Nadernejad, M., Khakdel, Z., Raeissi, P., & Kalhor, R. (2021). Nurses’ perception of patient safety culture and its relationship with adverse events: A national questionnaire survey in Iran. BMC Nursing, 20(1), 60. https://doi.org/10.1186/s12912-021-00571-w	No	Outside Ethiopia
182	Mengistie, B. A., Endale, Z. M., Azene, Z. N., Haile, T. T., Gebremichael Tsega, A., Demeke, M., Wassie, Y. A., Abiy, S. A., Taye, E. B., Aragaw, G. M., & Tsega, N. T. (2024). Predictors of burnout among midwives working at public hospitals in northwest Ethiopia, 2022: A multi-centred study. Women and Birth, 37(5), 101654. https://doi.org/10.1016/j.wombi.2024.101654	No	Not about patient safety culture
183	Hooper, P., Kocman, D., Carr, S., & Tarrant, C. (2015). Junior doctors’ views on reporting concerns about patient safety: A qualitative study. Postgraduate Medical Journal, 91(1075), 251–256. https://doi.org/10.1136/postgradmedj-2014-133045	No	Qualitative study
184	Tasew, H., Mariye, T., & Teklay, G. (2019). Nursing documentation practice and associated factors among nurses in public hospitals, Tigray, Ethiopia. BMC Research Notes, 12(1). https://doi.org/10.1186/s13104-019-4661-x	No	Not about patient safety culture
185	Alemu, W., Belachew, T., & Yimam, I. (2017). Medication administration errors and contributing factors: A cross sectional study in two public hospitals in Southern Ethiopia. International Journal of Africa Nursing Sciences, 7, 68–74. https://doi.org/10.1016/j.ijans.2017.09.001	No	Focused only on medication administration
186	Kebede, A. A., Taye, B. T., Wondie, K. Y., Tiguh, A. E., Eriku, G. A., & Mihret, M. S. (2021). COVID-19 preventive practices during intrapartum care- adherence and barriers in Ethiopia; a multicenter cross- sectional study. PLOS ONE, 16(11), e0260270. https://doi.org/10.1371/journal.pone.0260270	No	Not about patient safety culture
187	Worku, T., Yeshitila, M., Feto, T., Leta, S., Mesfin, F., & Mezmur, H. (2019). Evidence-based medicine among physicians working in selected public hospitals in eastern Ethiopia: A cross-sectional study. BMC Medical Informatics and Decision Making, 19(1). https://doi.org/10.1186/s12911-019-0826-8	No	Not about patient safety culture
188	Gradišnik, M., Fekonja, Z., & Vrbnjak, D. (2024). Nursing students’ handling patient safety incidents during clinical practice: A retrospective qualitative study. Nurse Education Today, 132, 105993. https://doi.org/10.1016/j.nedt.2023.105993	No	Different population, Qualitative study
189	Ismail, A., & Khalid, S. N. M. (2022). Patient safety culture and its determinants among healthcare professionals at a cluster hospital in Malaysia: A cross-sectional study. BMJ Open, 12(8), e060546. https://doi.org/10.1136/bmjopen-2021-060546	No	Outside Ethiopia
190	Alpern, R., Canavan, M. E., Thompson, J. T., McNatt, Z., Tatek, D., Lindfield, T., & Bradley, E. H. (2013). Development of a Brief Instrument for Assessing Healthcare Employee Satisfaction in a Low-Income Setting. PLoS ONE, 8(11), e79053. https://doi.org/10.1371/journal.pone.0079053	No	Not about patient safety culture
191	Kaweti, G., & Abegaz, T. (2015). Prevalence of percutaneous injuries and associated factors among health care workers in Hawassa referral and adare District hospitals, Hawassa, Ethiopia, January 2014. BMC Public Health, 16(1). https://doi.org/10.1186/s12889-015-2642-0	No	Not about patient safety culture
192	Nie, Y., Mao, X., Cui, H., He, S., Li, J., & Zhang, M. (2013). Hospital survey on patient safety culture in China. BMC Health Services Research, 13(1), 228. https://doi.org/10.1186/1472-6963-13-228	No	Outside Ethiopia
193	White, A. A., Sage, W. M., Osinska, P. H., Salgaonkar, M. J., & Gallagher, T. H. (2019). Patient safety and the ageing physician: A qualitative study of key stakeholder attitudes and experiences. BMJ Quality & Safety, 28(6), 468–475. https://doi.org/10.1136/bmjqs-2018-008276	No	Not about patient safety culture
194	Ewunetu, M., Abere, Y., Kassie, Y. T., Hailu, M. K., Baye, A. A., Belay, B. M., Tassew, S. F., Mekonnen, G. B., & Kebede, M. (2025). Patients’ perceptions of nurse caring behaviours and determinant factors at Debre Tabor Comprehensive Specialised Hospital in Debre Tabor city, Ethiopia: A cross-sectional survey. BMJ Open, 15(3), e090557. https://doi.org/10.1136/bmjopen-2024-090557	No	Not about patient safety culture
195	Murray, M., Sundin, D., & Cope, V. (2019). New graduate nurses’ understanding and attitudes about patient safety upon transition to practice. Journal of Clinical Nursing, 28(13–14), 2543–2552. https://doi.org/10.1111/jocn.14839	No	Different outcome
196	Assefa, T., Haile Mariam, D., Mekonnen, W., & Derbew, M. (2017). Health system’s response for physician workforce shortages and the upcoming crisis in Ethiopia: A grounded theory research. Human Resources for Health, 15(1). https://doi.org/10.1186/s12960-017-0257-5	No	Not about patient safety culture
197	Mengstie, M. M., Biks, G. A., Cherlin, E. J., & Curry, L. A. (2023). Organizational culture and barriers to change in University of Gondar Comprehensive Specialized Hospital Cardiac Unit. BMC Health Services Research, 23(1), 296. https://doi.org/10.1186/s12913-023-09278-x	No	Different outcome
198	Miftah, R., Tilahun, W., Fantahun, A., Adulkadir, S., & Gebrekirstos, K. (2017). Knowledge and factors associated with pain management for hospitalized children among nurses working in public hospitals in Mekelle City, North Ethiopia: Cross sectional study. BMC Research Notes, 10(1). https://doi.org/10.1186/s13104-017-2446-7	No	Not about patient safety culture
199	Scanlan, R., Flenady, T., & Judd, J. (2024). Impact of short‐notice accreditation assessments on hospitals’ patient safety and quality culture—A scoping review. Journal of Advanced Nursing, 80(10), 3965–3976. https://doi.org/10.1111/jan.16169	No	scoping review
200	Hailu, H. A., Desale, A., Yalew, A., Asrat, H., Kebede, S., Dejene, D., Abebe, H., Gashu, A., Yenealem, D., Moges, B., Yemanebrhane, N., Melese, D., Gurmessa, A., Mohammed, A., Getu, Z., Ayana, G., Kebede, A., & Abate, E. (2020). Patients’ satisfaction with clinical Laboratory Services in Public Hospitals in Ethiopia. BMC Health Services Research, 20(1). https://doi.org/10.1186/s12913-019-4880-9	No	Not about patient safety culture
201	Asefzadeh, S., Kalhor, R., & Tir, M. (2017). Patient safety culture and job stress among nurses in Mazandaran, Iran. Electronic Physician, 9(12), 6010–6016. https://doi.org/10.19082/6010	No	Outside Ethiopia
202	White VanGompel, E., Carlock, F., Singh, L., Keer, E., Brown, J., & Kane Low, L. (2023). Attitudes of Clinicians and Patient Safety Culture Before and After the ARRIVE Trial. Journal of Obstetric, Gynecologic & Neonatal Nursing, 52(3), 211–222. https://doi.org/10.1016/j.jogn.2022.12.007	No	Different outcome
203	Abiye, S., Yitayal, M., Abere, G., & Adimasu, A. (2019). Health professionals’ acceptance and willingness to pay for hepatitis B virus vaccination in Gondar City Administration governmental health institutions, Northwest Ethiopia. BMC Health Services Research, 19(1). https://doi.org/10.1186/s12913-019-4671-3	No	Not about patient safety culture
204	Yamamoto, S. S., Moura, G. M. S. S. D., Costa, D. G. D., Magalhães, A. M. M. D., & Bronzatti, J. A. G. (2022). Patient safety culture in central sterile supply departments: Nurses’ perceptions. Revista Gaúcha de Enfermagem, 43(spe). https://doi.org/10.1590/1983-1447.2022.20210337.en	No	Different outcome
205	Abayneh, M., Habtemariam, Y., Duguma, T., & Abera, M. (2024). Prevalence of intestinal parasites and associated factors among patients with HIV/AIDS at the anti-retroviral treatment clinic of Mizan-Tepi University Teaching Hospital, Southwest Ethiopia. Frontiers in Public Health, 12. https://doi.org/10.3389/fpubh.2024.1451757	No	Not about patient safety culture
206	Harton, L., & Skemp, L. (2022). Medical–surgical nurse leaders’ experiences with safety culture: An inductive qualitative descriptive study. Journal of Nursing Management, 30(7), 2781–2790. https://doi.org/10.1111/jonm.13775	No	Qualitative study
207	Yeshaw, S., Asrade, G., Hagos, A., Chanie, M. G., & Worku, N. (2025). Practice of balanced scorecard implementation and its contributing factors among public primary hospital professionals in Central Gondar zone, Northwest Ethiopia. Frontiers in Public Health, 12. https://doi.org/10.3389/fpubh.2024.1424133	No	Not about patient safety culture
208	Lrago, T., Asefa, F., & Yitbarek, K. (1970). Physicians’ Burnout and Factors Affecting it in Southern Ethiopia. Ethiopian Journal of Health Sciences, 28(5). https://doi.org/10.4314/ejhs.v28i5.10	No	Not about patient safety culture
209	Huang, H., Xiao, L., Chen, Z., Cao, S., Zheng, S., Zhao, Q., & Xiao, M. (2022). A National Study of Patient Safety Culture and Patient Safety Goal in Chinese Hospitals. Journal of Patient Safety. https://doi.org/10.1097/PTS.0000000000001045	No	Outside Ethiopia
210	Mohammed, F., Taddele, M., & Gualu, T. (2021). Patient safety culture and associated factors among health care professionals at public hospitals in Dessie town, north east Ethiopia, 2019. PLOS ONE, 16(2), e0245966. https://doi.org/10.1371/journal.pone.0245966	Yes	/
211	Gyeltshen, K., Phuntsho, S., & Wangdi, K. (2023). Knowledge, Attitude, and Practice towards COVID-19 among Patients Attending Phuentsholing Hospital, Bhutan: A Cross-Sectional Study. International Journal of Environmental Research and Public Health, 20(4), 2942. https://doi.org/10.3390/ijerph20042942	No	Not about patient safety culture
212	Verbakel, N. J., Langelaan, M., Verheij, T. J. M., Wagner, C., & Zwart, D. L. M. (2016). Improving Patient Safety Culture in Primary Care: A Systematic Review. Journal of Patient Safety, 12(3), 152–158. https://doi.org/10.1097/pts.0000000000000075	No	Systematic review
213	Ederer, C., König-Bachmann, M., Romano, I., Knobloch, R., & Zenzmaier, C. (2019). Midwives’ perception of patient safety culture—A qualitative study. Midwifery, 71, 33–41. https://doi.org/10.1016/j.midw.2018.12.020	No	Qualitative study
214	Tesfaw, A., Alebachew, W., & Tiruneh, M. (2020). Why women with breast cancer presented late to health care facility in North-west Ethiopia? A qualitative study. PLOS ONE, 15(12), e0243551. https://doi.org/10.1371/journal.pone.0243551	No	Not about patient safety culture
215	Kibret, S., Teshome, D., Fenta, E., Hunie, M., & Tamire, T. (2020). Prevalence of anxiety towards COVID-19 and its associated factors among healthcare workers in a Hospital of Ethiopia. PLOS ONE, 15(12), e0243022. https://doi.org/10.1371/journal.pone.0243022	No	Not about patient safety culture
216	Asmare, T., Belayneh, A., & Dessie, B. (2021). Practice on Metered Dose Inhaler Techniques and Its Associated Factors among Asthmatic Patients at Debre Markos Comprehensive Specialized Hospital, East Gojjam, Ethiopia: A Prospective Study. The Scientific World Journal, 2021, 1–6. https://doi.org/10.1155/2021/6615727	No	Not about patient safety culture
217	Aytenew, T. M., Kassie, Y. T., & Kebede, S. D. (2023). Magnitude of occupational exposure to sharp injuries among nurses working in South Gondar zone public hospitals, Northcentral Ethiopia: Institution-based cross-sectional study. BMJ Open, 13(11), e073595. https://doi.org/10.1136/bmjopen-2023-073595	No	Different outcome
218	Tigistu, M., Azale, T., Kebebe, H., & Yihunie, T. (2018). Frequency of seizure attack and associated factors among patients with epilepsy at University of Gondar Referral Hospital: A cross-sectional study, Gondar, North West Ethiopia, 2017. BMC Research Notes, 11(1), 652. https://doi.org/10.1186/s13104-018-3761-3	No	Not about patient safety culture
219	Jember, A. A., Asefa, E. Y., Ahmed, A. M., & Kidane, A. Y. (2024). Knowledge and Practice of Neonatal Pain Management and Associated Factors among Health Care Providers in Neonatal Intensive Care Units of Public Hospitals in North Shoa Zone, Amhara Regional State, Ethiopia, 2023. Pain Research and Management, 2024(1). https://doi.org/10.1155/2024/9997231	No	Not about patient safety culture
220	Fassi, C. F., Mourajid, Y., Chahboune, M., & Hilali, A. (2023). Patient Safety Culture Perception among Moroccan Healthcare professionals: Cross-Sectional Study in Public Hospitals. Ethiopian Journal of Health Sciences, 33(2). https://doi.org/10.4314/ejhs.v33i2.12	No	Outside Ethiopia
221	Alshyyab, M. A., Borkoles, E., Albsoul, R. A., Kinnear, F. B., & FitzGerald, G. (2022). Safety culture in emergency medicine: An exploratory qualitative study. International Journal of Risk & Safety in Medicine, 33(4), 365–383. https://doi.org/10.3233/jrs-210031	No	Qualitative study
222	Abdela, S. G., Van Henten, S., Abegaz, S. H., Bayuh, F. B., Zewdu, F. T., Berhe, F. T., & Van Griensven, J. (2020). Activity limitation and social participation restriction among leprosy patients in Boru Meda Hospital, Amhara Region, Ethiopia. PLOS Neglected Tropical Diseases, 14(9), e0008702. https://doi.org/10.1371/journal.pntd.0008702	No	Not about patient safety culture
223	Bifftu, B. B., Dachew, B. A., Tiruneh, B. T., & Beshah, D. T. (2016). Medication administration error reporting and associated factors among nurses working at the University of Gondar referral hospital, Northwest Ethiopia, 2015. BMC Nursing, 15(1), 43. https://doi.org/10.1186/s12912-016-0165-3	No	Focused only on medication administration
224	Isaac, D., Li, Y., Wang, Y., Jiang, D., Liu, C., Fan, C., Boah, M., Xie, Y., Ma, M., Shan, L., Gao, L., & Jiao, M. (2024). Healthcare workers perceptions of patient safety culture in selected Ghanaian regional hospitals: A qualitative study. BMC Psychology, 12(1), 272. https://doi.org/10.1186/s40359-024-01628-6	No	Outside Ethiopia
225	Raymond‐Dufresne, É., Brazil, V., Johnson, P. L., & Nielson, T. L. (2016). Pre‐clinical medical students’ perceptions of their patient safety skills in a simulated emergency department. Emergency Medicine Australasia, 28(3), 325–328. https://doi.org/10.1111/1742-6723.12565	No	Different population
226	Mariye, T., Girmay, A., Tasew, H., Teklay, G., Ayele, E., Gerensea, H., & Mokonnen, H. (2019). Determinants of hypertension among diabetic patients in Public Hospitals of the Central Zone, Tigray, Ethiopia 2018: Unmatched case-control study. Pan African Medical Journal, 33. https://doi.org/10.11604/pamj.2019.33.100.17094	No	Not about patient safety culture
227	Berihu, H., Wubayehu, T., Teklu, T., Zeru, T., & Gerensea, H. (2020). Practice on pressure ulcer prevention among nurses in selected public hospitals, Tigray, Ethiopia. BMC Research Notes, 13(1), 207. https://doi.org/10.1186/s13104-020-05049-7	No	Different outcome
228	Alanazi, N. H., Alshamlani, Y., & Baker, O. G. (2023). The association between nurse managers’ transformational leadership and quality of patient care: A systematic review. International Nursing Review, 70(2), 175–184. https://doi.org/10.1111/inr.12819	No	Outside Ethiopia
229	Shekhter, I., Rosen, L., Sanko, J., Everett-Thomas, R., Fitzpatrick, M., & Birnbach, D. (2012). A patient safety course for preclinical medical students. The Clinical Teacher, 9(6), 376–381. https://doi.org/10.1111/j.1743-498X.2012.00592.x	No	Different population
230	Baye AM, Ababu A, Bayisa R, Abdella M, Diriba E, Wale M, et al. Alcohol-Based Handrub Utilization Practice for COVID-19 Prevention Among Pharmacy Professionals in Ethiopian Public Hospitals: A Cross-Sectional Study. Drug Healthc Patient Saf. 2021 Feb;Volume 13:37–46.	No	Not about patient safety culture
231	McCauley M, Stewart C, Kebede B. A survey of healthcare providers’ knowledge and attitudes regarding pain relief in labor for women in Ethiopia. BMC Pregnancy Childbirth. 2017 Dec;17(1):56.	No	Not about patient safety culture
232	Alehegn AA, Aklilu RG, Tadesse KA, Tegegne BA, Kifle ZD. Assessment of Drug Use Practices Using Standard WHO Indicators in Lumame Primary Hospital. Drug Healthc Patient Saf. 2021 Feb;Volume 13:59–69.	No	Not about patient safety culture
233	Yayehrad, T., Getachew, Y., & Muluken, W. (2024). Patient safety culture and associated factors of regional public hospitals in Addis Ababa. BMC Health Services Research, 24(1), 811. https://doi.org/10.1186/s12913-024-11262-y	Yes	/
234	Culbert, A. A., Bribriesco, A., O’Connor, M. S., & Kodish, E. (2023). Navigating Informed Consent and Patient Safety in Surgery: Lessons for Medical Students and Junior Trainees. The Journal of Clinical Ethics, 34(3), 278–281. https://doi.org/10.1086/726816	No	Different outcome
235	Sahiledengle, B., Tekalegn, Y., & Woldeyohannes, D. (2021). The critical role of infection prevention overlooked in Ethiopia, only one-half of health-care workers had safe practice: A systematic review and meta-analysis. PLOS ONE, 16(1), e0245469. https://doi.org/10.1371/journal.pone.0245469	No	A systematic review and meta-analysis
236	Weldegebreal, F., Mitiku, H., & Teklemariam, Z. (2016). Magnitude of adverse drug reaction and associated factors among HIV-infected adults on antiretroviral therapy in Hiwot Fana specialized university hospital, eastern Ethiopia. Pan African Medical Journal, 24. https://doi.org/10.11604/pamj.2016.24.255.8356	No	Specific to adverse drug reaction reporting
237	Malak, M. Z., Salouk, J., Al‐Shawawreh, R., Al‐Kamiseh, H., & Ayed, A. (2022). Perceptions of patient safety culture among emergency room nurses in Jordanian accredited hospitals. Journal of Nursing Management, 30(7), 3131–3138. https://doi.org/10.1111/jonm.13729	No	Outside Ethiopia
238	Backhouse, A., & Malik, M. (2019). Escape into patient safety: Bringing human factors to life for medical students. BMJ Open Quality, 8(1), e000548. https://doi.org/10.1136/bmjoq-2018-000548	No	Different population
239	Dellie, E., Andargie Biks, G., Asrade, G., & Gebremedhin, T. (2019). Intentions to leave and associated factors among laboratory professionals working at Amhara National Regional State public hospitals, Ethiopia: An institution-based cross-sectional study. BMC Research Notes, 12(1), 656. https://doi.org/10.1186/s13104-019-4688-z	No	Not about patient safety culture
240	Hasen, G., & Hashim, R. (2021). Current Awareness of Health Professionals on the Safety of Herbal Medicine and Associated Factors in the South West of Ethiopia. Journal of Multidisciplinary Healthcare, Volume 14, 2001–2008. https://doi.org/10.2147/JMDH.S321765	No	Safety of herbal medicine
241	Saleh, A. M., Darawad, M. W., & Al‐Hussami, M. (2015). The perception of hospital safety culture and selected outcomes among nurses: An exploratory study. Nursing & Health Sciences, 17(3), 339–346. https://doi.org/10.1111/nhs.12196	No	Qualitative study
242	Piper, D., Lea, J., Woods, C., & Parker, V. (2018). The impact of patient safety culture on handover in rural health facilities. BMC Health Services Research, 18(1), 889. https://doi.org/10.1186/s12913-018-3708-3	No	Different outcome
243	Mekonnen, A. B., McLachlan, A. J., Brien, J. E., Mekonnen, D., & Abay, Z. (2016). Medication reconciliation as a medication safety initiative in Ethiopia: A study protocol. BMJ Open, 6(11), e012322. https://doi.org/10.1136/bmjopen-2016-012322	No	Specific to medication reconcilation
244	Ding, K., Nguyen, N., Carvalho, M., Dissak Delon, F. N., Mekolo, D., Nkusu, D., Tchekep, M. S., Oke, R. A., Mbianyor, M. A., Yenshu, E. V., Boeck, M., Collins, C., Jackson, N., Mefire, A. C., & Juillard, C. (2020). Baseline Patient Safety Culture in Cameroon: Setting a Foundation for Trauma Quality Improvement. Journal of Surgical Research, 255, 311–318. https://doi.org/10.1016/j.jss.2020.05.068	No	Outside Ethiopia
245	Woretaw, A. W., Yimer Mekonnen, B., Tsegaye, N., & Dellie, E. (2023). Knowledge and practice of nurses with respect to perioperative hypothermia prevention in the Northwest Amhara Regional State Referral Hospitals, Ethiopia: A cross-sectional study. BMJ Open, 13(12), e068131. https://doi.org/10.1136/bmjopen-2022-068131	No	Different outcome
246	Vieira, L. C., & Guirardello, E. D. B. (2023). Application of the Primary Care Safety Questionnaire to primary health care professionals: Cross-sectional study. Revista Gaúcha de Enfermagem, 44, e20220292. https://doi.org/10.1590/1983-1447.2023.20220292.en	No	Not about patient safety culture
247	Tassew SF, Chanie ES, Birle TA, Amare AT, Kerebih G, Nega TD, et al. Knowledge, attitude, and practice of health professionals working in emergency units towards disaster and emergency preparedness in South Gondar Zone hospitals, Ethiopia, 2020. Pan Afr Med J [Internet]. 2022 [cited 2025 Mar 4];41. Available from: https://www.panafrican-med-journal.com/content/article/41/314/full	No	Specific to disaster management
248	Hoffmann, M., Schwarz, C. M., Schwappach, D., Banfi, C., Palli, C., & Sendlhofer, G. (2022). Speaking up about patient safety concerns: View of nursing students. BMC Health Services Research, 22(1), 1547. https://doi.org/10.1186/s12913-022-08935-x	No	Different population
249	Dreiher, D., Blagorazumnaya, O., Balicer, R., & Dreiher, J. (2020). National initiatives to promote quality of care and patient safety: Achievements to date and challenges ahead. Israel Journal of Health Policy Research, 9(1), 62. https://doi.org/10.1186/s13584-020-00417-x	No	Outside Ethiopia
250	Fentaw, Y., Woldie, H., Mekonnen, S., & Tsegaye, A. T. (2017). Change in serum level of vitamin D and associated factors at early phase of bone healing among fractured adult patients at University of Gondar teaching hospital, Northwest Ethiopia: A prospective follow up study. Nutrition Journal, 16(1), 54. https://doi.org/10.1186/s12937-017-0277-y	No	Not about patient safety culture
251	Birhanu, M., Getnet, A., & Alem, G. (2023). Cultural competence and associated factors among nurses working in public health institutions in the Assosa zone, Benishangul Gumuz regional state, Ethiopia, 2022. BMC Nursing, 22(1), 371. https://doi.org/10.1186/s12912-023-01488-2	No	Different outcome
252	Ayub, F., Afzal, N., Ali, W., Asif, F., Ul Hassan, S. S., Haque, G., Ahmed, F. A., Ajani, K., Tharani, Z., Jaffer, M., Haider, A. H., Aboumatar, H. J., & Latif, A. (2024). Exploring medical and nursing students’ perceptions about a patient safety course: A qualitative study. BMC Medical Education, 24(1), 452. https://doi.org/10.1186/s12909-024-05348-8	No	Qualitative study
253	Alfhaid, F. (2022). Patients’ safety perception among undergraduate medical students. Majmaah Journal of Health Sciences, 10(4), 31. https://doi.org/10.5455/mjhs.2022.04.004	No	Different population
254	Kiflu, M., Tsega, S. S., Alem, H. A., Gedif, A. A., Getachew, M., Dagnew, F. N., Haimanot, A. B., Mihiretie, E. A., & Moges, T. A. (2024). Barriers to pharmaceutical care provision in the community and hospital pharmacies of Motta town, Northwest Ethiopia: A cross-sectional study. BMC Health Services Research, 24(1), 1082. https://doi.org/10.1186/s12913-024-11538-3	No	Not about patient safety culture
255	Kefale, A. T., Tefera, B. D., & Biru, T. T. (2017). KNOWLEDGE, ATTITUDE AND PRACTICE OF HEALTHCARE PROFESSIONALS TOWARDS ADVERSE DRUG REACTION REPORTING AT INPATIENT WARDS OF TERTIARY HOSPITAL, ETHIOPIA. Journal of Drug Delivery and Therapeutics, 7(4), 97–102. https://doi.org/10.22270/jddt.v7i4.1483	No	Specific towards dverse drug reaction reporting
256	Mitiku, A. M., Asfaw, G. Z., Yodit Zewdie, H. T. T. B., & Tesfay, A. M. (2019). Levels and predictors of TB-HIV Diagnostic service linkage and testing in government hospitals of Southern zone of Tigray, Northern Ethiopia. African Health Sciences, 19(3), 2335–2346. https://doi.org/10.4314/ahs.v19i3.5	No	Not about patient safety culture
257	Siraj J, Gebre A, Shafi M, Birhan A, Ejeta F, Hambisa S. Health Care Providers’ Knowledge, Attitude and Practice Toward Counterfeit Medicines in Mizan-Tepi University Teaching Hospital, South West Ethiopia: A Cross-Sectional Study. Inq J Health Care Organ Provis Financ. 2022	No	Not about patient safety culture
258	Daradinanti, N., & Jayanagara, O. (2023). Antecedents of patient safety culture. International Journal of Environment, Workplace and Employment, 7(4), 289–318. https://doi.org/10.1504/IJEWE.2023.138005	No	Outside Ethiopia
259	King, R., Jackson, R., Dietsch, E., & Hailemariam, A. (2015). Barriers and facilitators to accessing skilled birth attendants in Afar region, Ethiopia. Midwifery, 31(5), 540–546. https://doi.org/10.1016/j.midw.2015.02.004	No	Not about patient safety culture
260	Temesgen C, Demissie M. Knowledge and practice of tuberculosis infection control among health professionals in Northwest Ethiopia; 2011. BMC Health Serv Res. 2014 Dec;14(1):593.	No	Not about patient safety culture
261	Tenna, A., Stenehjem, E. A., Margoles, L., Kacha, E., Blumberg, H. M., & Kempker, R. R. (2013). Infection Control Knowledge, Attitudes, and Practices among Healthcare Workers in Addis Ababa, Ethiopia. Infection Control & Hospital Epidemiology, 34(12), 1289–1296. https://doi.org/10.1086/673979	No	Focused on infection control
262	Kasa, A. S., Temesgen, W. A., Workineh, Y., Tesfaye, T. D., Kerie, S., Amsalu, E., & Awoke, S. E. (2020). Knowledge towards standard precautions among healthcare providers of hospitals in Amhara region, Ethiopia, 2017: A cross sectional study. Archives of Public Health, 78(1), 127. https://doi.org/10.1186/s13690-020-00509-9	No	Different outcome
263	Bazezew, A. M., Nuru, N., Demssie, T. G., & Ayele, D. G. (2023). Knowledge, practice, and associated factors of preoperative patient teaching among surgical unit nurses, at Northwest Amhara Comprehensive Specialized Referral Hospitals, Northwest Ethiopia, 2022. BMC Nursing, 22(1), 20. https://doi.org/10.1186/s12912-023-01175-2	No	Different outcome
264	Wubneh, C. A., Mekonnen, B. D., Alemu, T. G., Techane, M. A., Assimamaw, N. T., Belay, G. M., Tamir, T. T., Muhye, A. B., Kassie, D. G., Wondim, A., Terefe, B., Tarekegn, B. T., Ali, M. S., Fentie, B., Gonete, A. T., Tekeba, B., Kassa, S. F., Desta, B. K., Ayele, A. D., … Atalell, K. A. (2024). Knowledge, attitude and practice of healthcare workers on infection prevention and control in Ethiopia:…	No	Infection prevention and control
265	Kohara, S., Miura, K., Sasamori, C., Hase, S., Shu, A., Kasai, K., Yokoshima, A., Fujishiro, N., & Otaki, Y. (2024). A Comparative Study on Patient Safety Awareness Between Medical School Freshmen and Age-Matched Individuals. Healthcare, 12(22), 2270. https://doi.org/10.3390/healthcare12222270	No	Outside Ethiopia, medical students
266	Nofal, M. R., Starr, N., Negussie Mammo, T., Trickey, A. W., Gebeyehu, N., Koritsanszky, L., Alemu, M., Tara, M., Alemu, S. B., Evans, F., Kahsay, S., & Weiser, T. G. (2023). Addressing knowledge gaps in Surgical Safety Checklist use: Statistical process control analysis of a surgical quality improvement programme in Ethiopia. British Journal of Surgery, 110(11), 1511–1517. https://doi.org/10.109…	No	Surgical safety checklist use
267	Mahjoub, M., Bouafia, N., Bannour, W., Masmoudi, T., Bouriga, R., Hellali, R., Cheikh, A. B., Ezzi, O., Abdeljellil, A. B., & Mansour, N. (2015). Healthcare-associated infections in a tunisian university hospital: From analysis to action. Pan African Medical Journal, 20. https://doi.org/10.11604/pamj.2015.20.197.4062	No	Outside Ethiopia
268	Anbeo, Z. G., & Abacioğlu, N. (2023). A Systematic Review of Healthcare Professionals’ Knowledge, Attitudes, and Practices Regarding Adverse Drug Reaction Reporting in Ethiopia. Turkish Journal of Pharmaceutical Sciences, 20(3), 198–209. https://doi.org/10.4274/tjps.galenos.2022.28034	No	Systematic review
269	Liu, H., Li, Y., Zhao, S., Jiao, M., Lu, Y., Liu, J., Jiang, K., Fang, H., Sun, P., Li, P., Wang, Y., Jia, H., Wu, Y., Liu, L., Zhao, Y., & Wu, Q. (2018). Perceptions of patient safety culture among medical students: A cross-sectional investigation in Heilongjiang Province, China. BMJ Open, 8(7), e020200. https://doi.org/10.1136/bmjopen-2017-020200	No	Outside Ethiopia
270	Assefa, J., Alen, G. D., & Adane, S. (2020). Infection prevention knowledge, practice, and its associated factors among healthcare providers in primary healthcare unit of Wogdie District, Northeast Ethiopia, 2019: A cross-sectional study. Antimicrobial Resistance & Infection Control, 9(1), 136. https://doi.org/10.1186/s13756-020-00802-w	No	Specific to infection prevention
271	Ambachew, S., Adane, K., Worede, A., Melak, T., Asmelash, D., Damtie, S., Baynes, H. W., Abebe, M., & Biadgo, B. (2018). Errors in the total testing process in the clinical chemistry laboratory at the University of Gondar Hospital, northwest Ethiopia. Ethiopian Journal of Health Sciences, 28(2), 235. https://doi.org/10.4314/ejhs.v28i2.15	No	Not about patient safety culture
272	Tekel, M. T., Bekalu, A. F., & Sema, F. D. (2021). Knowledge, Attitude, and Practice of Medical, Pharmacy, and Nursing Students Towards Pharmacovigilance and Adverse Drug Reaction Reporting at University of Gondar College of Medicine and Health Sciences, Northwest Ethiopia: A Cross-Sectional Study. Advances in Medical Education and Practice, Volume 12, 1129–1139. https://doi.org/10.2147/AMEP.S327…	No	Different population
273	Aouicha, W., Tlili, M. A., Sahli, J., Dhiab, M. B., Chelbi, S., Mtiraoui, A., Latiri, H. S., Ajmi, T., Zedini, C., Ben Rejeb, M., & Mallouli, M. (2021). Exploring patient safety culture in emergency departments: A Tunisian perspective. International Emergency Nursing, 54, 100941. https://doi.org/10.1016/j.ienj.2020.100941	No	Outside Ethiopia
274	Gebreeyessus, G. D. (2022). Knowledge, attitude, and practices on occupational health and safety principles among cleaners: The case of Tikur Anbassa Specialized Referral Hospital, Addis Ababa, Ethiopia. Open Health, 3(1), 22–33. https://doi.org/10.1515/openhe-2022-0004	No	Occupational health and safety principle
275	Salilih, S. Z., & Abajobir, A. A. (2014). Work-Related Stress and Associated Factors among Nurses Working in Public Hospitals of Addis Ababa, Ethiopia: A Cross-Sectional Study. Workplace Health & Safety, 62(8), 326–332. https://doi.org/10.1177/216507991406200803	No	Not about patient safety culture
276	Fantahun B, Dellie E, Worku N, Debie A. Organizational commitment and associated factors among health professionals working in public hospitals of southwestern Oromia, Ethiopia. BMC Health Serv Res. 2023 Feb 21;23(1):180.	No	Not about patient safety culture
277	Simegn W, Dagnew B, Dagne H, Weldegerima B. Health professionals’ attitude and associated factors toward cytotoxic drug handling in University of Gondar specialized hospital: Institution-based cross-sectional study. J Oncol Pharm Pract. 2022 Dec;28(8):1731–6.	No	Specific to drug handling
278	Sharew, N. T., Bizuneh, H. T., Assefa, H. K., & Habtewold, T. D. (2018). Investigating admitted patients’ satisfaction with nursing care at Debre Berhan Referral Hospital in Ethiopia: A cross-sectional study. BMJ Open, 8(5), e021107. https://doi.org/10.1136/bmjopen-2017-021107	No	Not about patient safety culture
279	Teshager, F. A., Engeda, E. H., & Worku, W. Z. (2015). Knowledge, Practice, and Associated Factors towards Prevention of Surgical Site Infection among Nurses Working in Amhara Regional State Referral Hospitals, Northwest Ethiopia. Surgery Research and Practice, 2015, 1–6. https://doi.org/10.1155/2015/736175	No	Specific to prevention of surgical site infection
280	Abdullahi, H., Tola, A., & MaledaTefera. (2024). Quality of life and associated factors among patients with epilepsy at selected public hospitals of Somali region, Eastern Ethiopia. Epilepsy & Behavior, 158, 109920. https://doi.org/10.1016/j.yebeh.2024.109920	No	Not about patient safety culture
281	Wassie, M. A., Zeleke, A. A., Dachew, B. A., & Kebede, M. (2018). Evidence-based practice and its associated factors among medical laboratory professionals in West Amhara hospitals, Northwest Ethiopia. International Journal of Evidence-Based Healthcare, 16(1), 66–72. https://doi.org/10.1097/XEB.0000000000000122	No	Not about patient safety culture
282	Mekonnen, A. B., McLachlan, A. J., Brien, J. E., Mekonnen, D., & Abay, Z. (2017). Hospital survey on patient safety culture in Ethiopian public hospitals: A cross-sectional study. Safety in Health, 3(1), 11. https://doi.org/10.1186/s40886-017-0062-9	Yes	/
283	Lawal, B. K., Mohammed, S., Ibrahim, U. I., Maiha, B. B., Alhaji, A. A., & Ladan, M. A. (2023). Perceptions of Patient Safety Culture among Healthcare Professionals in Public Hospitals in Kaduna State, Nigeria: A Cross-Sectional Survey. Bayero Journal of Nursing and Health Care, 5(1), 1115–1128. https://doi.org/10.4314/bjnhc.v5i1.11	No	Outside Ethiopia
284	Balkew Asegidew Tegegn, Betregiorgis Zegeye Hailu, Birhanu Damtew Tsegaye, Gashaw Garedew Woldeamanuel, & Wassie Negash. (2020). Quality of Care Delivered to Tuberculosis Patients among Public Hospitals in Central Northeast Ethiopia. Ethiopian Journal of Health Sciences, 30(5). https://doi.org/10.4314/ejhs.v30i5.5	No	Not about patient safety culture
285	Shemsu A, Dechasa A, Ayana M, Tura MR. Patient safety incident reporting behavior and its associated factors among healthcare professionals in Hadiya zone, Ethiopia: A facility based cross-sectional study. Int J Nurs Stud Adv. 2024 Jun;6:100209.	No	Focus only on reporting of patient safety events
286	Mihretu, F. (2021). The current state of anesthesia safety in a third world country: A cross-sectional survey among anesthesia providers in Ethiopia. Patient Safety in Surgery, 15(1), 17. https://doi.org/10.1186/s13037-021-00290-w	No	Specific to anesthesia safety
287	Tadesse M, Tadesse T. Epidemiology of needlestick injuries among health-care workers in Awassa City, Southern Ethiopia. Trop Doct. 2010 Apr;40(2):111–3.	No	Specific to needlestick injury
288	Gurmesa, L. T., & Dedefo, M. G. (2016). Factors Affecting Adverse Drug Reaction Reporting of Healthcare Professionals and Their Knowledge, Attitude, and Practice towards ADR Reporting in Nekemte Town, West Ethiopia. BioMed Research International, 2016, 1–6. https://doi.org/10.1155/2016/5728462	No	Adverse drug reaction reporting
289	Mulat, K. A., Tsehaye, M., Akalu, G. T., Kebede, M. A., & Abate, K. (2024). Knowledge, Attitude and Practice of Radiation Safety Precautions among Orthopedic Residents and Consultants in Addis Ababa Burn, Emergency and Trauma Hospital and Tikur Anbessa Specialized Hospital, Addis Ababa, Ethiopia. https://doi.org/10.21203/rs.3.rs-3813347/v1	No	Specific to radiation safety
290	Alemayehu, T., Tesfaye, B., Woldeyohannes, M., Regasa, T., & Neme, D. (2022). Anesthetists knowledge, practices, and associated factors towards infection prevention in Addis Ababa public hospitals, Addis Ababa, Ethiopia. International Journal of Surgery Open, 49, 100573. https://doi.org/10.1016/j.ijso.2022.100573	No	Specific to infection prevention
291	Sibhatu, M. K., Taye, D. B., Gebreegziabher, S. B., Mesfin, E., Bashir, H. M., & Varallo, J. (2022). Compliance with the World Health Organization’s surgical safety checklist and related postoperative outcomes: A nationwide survey among 172 health facilities in Ethiopia. Patient Safety in Surgery, 16(1), 20. https://doi.org/10.1186/s13037-022-00329-6	No	Specific to compliance with surgical safety checklist use
292	Zabin, L. M., Zaitoun, R. S. A., Sweity, E. M., & De Tantillo, L. (2023). The relationship between job stress and patient safety culture among nurses: A systematic review. BMC Nursing, 22(1), 39. https://doi.org/10.1186/s12912-023-01198-9	No	Systematic review
293	Wilunda, C., Putoto, G., Manenti, F., Castiglioni, M., Azzimonti, G., Edessa, W., Atzori, A., Merialdi, M., Betrán, A. P., Vogel, J., & Criel, B. (2013). Measuring equity in utilization of emergency obstetric care at Wolisso Hospital in Oromiya, Ethiopia: A cross sectional study. International Journal for Equity in Health, 12(1), 27. https://doi.org/10.1186/1475-9276-12-27	No	Not about patient safety culture
294	Belay Bizuneh, Y., Fitiwi Lema, G., Yilkal Fentie, D., Woldegerima Berhe, Y., & Enyew Ashagrie, H. (2020). Assessment of Patient’s Satisfaction and Associated Factors regarding Postoperative Pain Management at the University of Gondar Compressive Specialized Hospital, Northwest Ethiopia. Pain Research and Management, 2020, 1–7. https://doi.org/10.1155/2020/8834807	No	Not about patient safety culture
295	Van Nunen, K., Li, J., Reniers, G., & Ponnet, K. (2018). Bibliometric analysis of safety culture research. Safety Science, 108, 248–258. https://doi.org/10.1016/j.ssci.2017.08.011	No	Outside Ethiopia
296	Bekele, T., Ashenaf, T., Ermias, A., & Arega Sadore, A. (2020). Compliance with standard safety precautions and associated factors among health care workers in Hawassa University comprehensive, specialized hospital, Southern Ethiopia. PLOS ONE, 15(10), e0239744. https://doi.org/10.1371/journal.pone.0239744	No	Different outcome
297	Engeda EH. Incident Reporting Behaviours and Associated Factors among Nurses Working in Gondar University Comprehensive Specialized Hospital, Northwest Ethiopia. Scientifica. 2016;2016:1–7.	No	Focus only on incident reporting measured with 3 items
298	Sahiledengle, B., Gebresilassie, A., Getahun, T., & Hiko, D. (2018). Infection prevention practices and associated factors among healthcare workers in governmental healthcare facilities in Addis Ababa. Ethiopian Journal of Health Sciences, 28(2), 177. https://doi.org/10.4314/ejhs.v28i2.9	No	Focused only on infection prevention practice
299	Yakob, B., & Ncama, B. P. (2017). Measuring health system responsiveness at facility level in Ethiopia: Performance, correlates and implications. BMC Health Services Research, 17(1), 263. https://doi.org/10.1186/s12913-017-2224-1	No	Not about patient safety culture
300	Ejajo T, Arega A, Batebo B. Measuring the current patient safety culture in public general hospitals of Southern Nations Nationalities and Peoples Region (SNNPR), Ethiopia: perspective of health care workers. Journal of Family Medicine. 2017;4(5)	No	Incomplete data
301	Atinafu, D., Getaneh, G., & Setotaw, G. (2024). Assessment of patient safety culture and associated factors among healthcare professionals in public hospitals of Bahir Dar City, Northwest Ethiopia: A mixed-methods study. PLOS ONE, 19(11), e0313321. https://doi.org/10.1371/journal.pone.0313321	Yes	/
302	Tegegne, B., Demeke, T., Amme, S., Edmealem, A., & Ademe, S. (2020). Knowledge towards Prevention and Early Detection of Chronic Kidney Disease and Associated Factors among Hypertensive Patients at a Chronic Illness Clinic of Jimma Town Public Hospitals. BioMed Research International, 2020(1), 5969326. https://doi.org/10.1155/2020/5969326	No	Not about patient safety culture
303	Daka, D. W., & Ergiba, M. S. (2020). Prevalence of malnutrition and associated factors among adult patients on antiretroviral therapy follow-up care in Jimma Medical Center, Southwest Ethiopia. PLOS ONE, 15(3), e0229883. https://doi.org/10.1371/journal.pone.0229883	No	Not about patient safety culture
304	Gebru, H. (2013). O030: Towards patient safety: health care professionals knowledge, attitude and practice of safe injection in public hospitals in Mekelle, Tigray, North Ethiopia. Antimicrobial Resistance and Infection Control, 2(S1), O30. https://doi.org/10.1186/2047-2994-2-S1-O30	No	Focused on practice of safe injection
305	Kahsay, H., Fantahun, B., Nedi, T., & Demoz, G. T. (2019). Evaluation of Hypoglycemia and Associated Factors among Patients with Type 1 Diabetes on Follow-Up Care at St. Paul’s Hospital Millennium Medical College, Addis Ababa, Ethiopia. Journal of Diabetes Research, 2019, 1–9. https://doi.org/10.1155/2019/9037374	No	Not about patient safety culture
306	Ree, E., & Wiig, S. (2019). Employees’ perceptions of patient safety culture in Norwegian nursing homes and home care services. BMC Health Services Research, 19(1), 607. https://doi.org/10.1186/s12913-019-4456-8	No	Outside Ethiopia
307	McGurgan, P. M., Calvert, K. L., Nathan, E. A., Narula, K., Celenza, A., & Jorm, C. (2022). Why Is Patient Safety a Challenge? Insights From the Professionalism Opinions of Medical Students’ Research. Journal of Patient Safety, 18(7), e1124–e1134. https://doi.org/10.1097/PTS.0000000000001032	No	Different population
308	Kibret, A. A., Oumer, M., & Moges, A. M. (2021). Prevalence and associated factors of hemorrhoids among adult patients visiting the surgical outpatient department in the University of Gondar Comprehensive Specialized Hospital, Northwest Ethiopia. PLOS ONE, 16(4), e0249736. https://doi.org/10.1371/journal.pone.0249736	No	Not about patient safety culture
309	Ayyad, A., Baker, N. A., Oweidat, I., Al-Mugheed, K., Alsenany, S. A., & Abdelaliem, S. M. F. (2024). Knowledge, attitudes, and practices toward Patient Safety among nurses in health centers. BMC Nursing, 23(1), 171. https://doi.org/10.1186/s12912-024-01831-1	No	Outside Ethiopia
310	Tadesse, B., Dechasa, A., Ayana, M., & Tura, M. R. (2023). Intention to Leave Nursing Profession and Its Associated Factors Among Nurses: A Facility Based Cross-Sectional Study. INQUIRY: The Journal of Health Care Organization, Provision, and Financing, 60, 00469580231200602. https://doi.org/10.1177/00469580231200602	No	Not about patient safety culture
311	Hassen, M., Toma, A., Tesfay, M., Degafu, E., Bekele, S., Ayalew, F., Gedefaw, A., & Tadesse, B. T. (2019). Radiologic Diagnosis and Hospitalization among Children with Severe Community Acquired Pneumonia: A Prospective Cohort Study. BioMed Research International, 2019, 1–8. https://doi.org/10.1155/2019/6202405	No	Not about patient safety culture
312	Alemu Mersha, G., Alimaw, Y. A., & Woredekal, A. T. (2022). Prevalence of diabetic retinopathy among diabetic patients in Northwest Ethiopia—A cross sectional hospital based study. PLOS ONE, 17(1), e0262664. https://doi.org/10.1371/journal.pone.0262664	No	Not about patient safety culture
313	Pacenko, C. D. L., Figueiredo, K. C., Nunes, E., Cruchinho, P., & Lucas, P. (2024). Mapping Strategies for Strengthening Safety Culture: A Scoping Review. Healthcare, 12(12), 1194. https://doi.org/10.3390/healthcare12121194	No	Scoping review
314	Lee, H.-Y., Hahm, M.-I., & Lee, S. G. (2018). Undergraduate medical students’ perceptions and intentions regarding patient safety during clinical clerkship. BMC Medical Education, 18(1), 66. https://doi.org/10.1186/s12909-018-1180-8	No	Different population
315	Gidey, K., Seifu, M., Hailu, B. Y., Asgedom, S. W., & Niriayo, Y. L. (2020). Healthcare professionals knowledge, attitude and practice of adverse drug reactions reporting in Ethiopia: A cross-sectional study. BMJ Open, 10(2), e034553. https://doi.org/10.1136/bmjopen-2019-034553	No	Adverse drug reaction reporting
316	Demilew, B. C., Mekonen, A., Aemro, A., Sewnet, N., & Hailu, B. A. (2022). Knowledge, attitude, and practice of health professionals for oxygen therapy working in South Gondar zone hospitals, 2021: Multicenter cross-sectional study. BMC Health Services Research, 22(1), 600. https://doi.org/10.1186/s12913-022-08011-4	No	Not about patient safety culture
317	Camacho-Rodríguez, D. E., Carrasquilla-Baza, D. A., Dominguez-Cancino, K. A., & Palmieri, P. A. (2022). Patient Safety Culture in Latin American Hospitals: A Systematic Review with Meta-Analysis. International Journal of Environmental Research and Public Health, 19(21), 14380. https://doi.org/10.3390/ijerph192114380	No	Systematic review and meta-analysis
318	Binkheder, S., Alaska, Y. A., Albaharnah, A., AlSultan, R. K., Alqahtani, N. M., Amr, A. A., Aljerian, N., & Alkutbe, R. (2023). The relationships between patient safety culture and sentinel events among hospitals in Saudi Arabia: A national descriptive study. BMC Health Services Research, 23(1), 270. https://doi.org/10.1186/s12913-023-09205-0	No	Outside Ethiopia
319	Labrague, L. J., Santos, J. A. A., & Fronda, D. C. (2022). Factors associated with missed nursing care and nurse‐assessed quality of care during the COVID‐19 pandemic. Journal of Nursing Management, 30(1), 62–70. https://doi.org/10.1111/jonm.13483	No	Not about patient safety culture
320	Sammer, C. E., Lykens, K., Singh, K. P., Mains, D. A., & Lackan, N. A. (2010). What is Patient Safety Culture? A Review of the Literature. Journal of Nursing Scholarship, 42(2), 156–165. https://doi.org/10.1111/j.1547-5069.2009.01330.x	No	Literature review
321	Bantalem Tilaye Atinafu, Tefera Mulugeta Demlew, & Fetene Nigussie Tarekegn. (2022). Magnitude of Anxiety and Depression and Associated Factors among Palliative Care Patients with Cancer at Tikur Anbessa Specialized Hospital, Ethiopia. Ethiopian Journal of Health Sciences, 32(2). https://doi.org/10.4314/ejhs.v32i2.14	No	Not about patient safety culture
322	Nasir, B. B., Buseir, M. S., & Muhammed, O. S. (2021). Knowledge, attitude and practice towards insulin self-administration and associated factors among diabetic patients at Zewditu Memorial Hospital, Ethiopia. PLOS ONE, 16(2), e0246741. https://doi.org/10.1371/journal.pone.0246741	No	Not about patient safety culture
323	Rajalatchumi, A., Ravikumar, T., Muruganandham, K., Thulasingam, M., Selvaraj, K., Reddy, M., & Jayaraman, B. (2018). Perception of patient safety culture among health-care providers in a Tertiary Care Hospital, South India. Journal of Natural Science, Biology and Medicine, 9(1), 14. https://doi.org/10.4103/jnsbm.JNSBM_86_17	No	Outside Ethiopia
324	Willmott, J., & Mould, J. (2018). Health professionals’ perception of patient safety culture in acute hospitals: An integrative review. Australian Health Review, 42(4), 387. https://doi.org/10.1071/AH16274	No	Not about patient safety culture
325	Sandelin, A., & Gustafsson, B. Å. (2015). Operating theatre nurses’ experiences of teamwork for safe surgery. Nordic Journal of Nursing Research, 35(3), 179–185. https://doi.org/10.1177/0107408315591337	No	Not about patient safety culture
326	Simmons, W. R., & Huang, J. (2019). Operating Room Emergency Manuals Improve Patient Safety: A Systemic Review. Cureus. https://doi.org/10.7759/cureus.4888	No	Systematic review
327	Howarth, S. D., Fielden, S. A., & O’Hara, J. K. (2022). How do we educate medical students interprofessionally about patient safety? A scoping review. Journal of Interprofessional Care, 36(2), 259–267. https://doi.org/10.1080/13561820.2021.1878116	No	Different population, Scoping review
328	Ramírez‐Torres, C. A., Rivera‐Sanz, F., Cobos‐Rincon, A., Sufrate‐Sorzano, T., Juárez‐Vela, R., Gea‐Caballero, V., Tejada Garrido, C. I., Colado Tello, M. E., Durante, A., & Santolalla‐Arnedo, I. (2023). Perception of patient safety culture among nursing students: A cross‐sectional study. Nursing Open, 10(12), 7596–7602. https://doi.org/10.1002/nop2.1995	No	Different population
329	Shanko, H., & Abdela, J. (2018). Knowledge, Attitudes, and Practices of Health Care Professionals Toward Adverse Drug Reaction Reporting in Hiwot Fana Specialized University Hospital, Harar, Eastern Ethiopia: A Cross-sectional Study. Hospital Pharmacy, 53(3), 177–187. https://doi.org/10.1177/0018578717737430	No	Adverse drug reaction reporting
330	Pimentel, M. P. T., Choi, S., Fiumara, K., Kachalia, A., & Urman, R. D. (2021). Safety Culture in the Operating Room: Variability Among Perioperative Healthcare Workers. Journal of Patient Safety, 17(6), 412–416. https://doi.org/10.1097/PTS.0000000000000385	No	Different outcome
331	Nieva, V. F. (2003). Safety culture assessment: A tool for improving patient safety in healthcare organizations. Quality and Safety in Health Care, 12(90002), 17ii–1723. https://doi.org/10.1136/qhc.12.suppl_2.ii17	No	Not about patient safety culture
332	O’Donovan, R., Ward, M., De Brún, A., & McAuliffe, E. (2019). Safety culture in health care teams: A narrative review of the literature. Journal of Nursing Management, 27(5), 871–883. https://doi.org/10.1111/jonm.12740	No	Literature review
333	Granel, N., Manresa-Domínguez, J. M., Watson, C. E., Gómez-Ibáñez, R., & Bernabeu-Tamayo, M. D. (2020). Nurses’ perceptions of patient safety culture: A mixed-methods study. BMC Health Services Research, 20(1), 584. https://doi.org/10.1186/s12913-020-05441-w	No	Outside Ethiopia
334	Oliveira, I. C. L. D., Cavalcante, M. L. S. N., Aires, S. F., Freitas, R. J. M. D., Silva, B. V. D., Marinho, D. M. F., & Carvalho, R. E. F. L. D. (2018). Safety culture: Perception of health professionals in a mental hospital. Revista Brasileira de Enfermagem, 71(suppl 5), 2316–2322. https://doi.org/10.1590/0034-7167-2018-0125	No	Different outcome
335	Hemingway, M. W., O’Malley, C., & Silvestri, S. (2015). Safety Culture and Care: A Program to Prevent Surgical Errors. AORN Journal, 101(4), 404–415. https://doi.org/10.1016/j.aorn.2015.01.002	No	Not about patient safety culture
336	Agbar, F., Zhang, S., Wu, Y., & Mustafa, M. (2023). Effect of patient safety education interventions on patient safety culture of health care professionals: Systematic review and meta-analysis. Nurse Education in Practice, 67, 103565. https://doi.org/10.1016/j.nepr.2023.103565	No	Systematic review and meta-analysis
337	Miles, R. C., Avelino-Silva, V. I., Odoke, W., Van Den Hombergh, J., Fonseca, F. F., GebreMichael, M., Lopatina, Y., Oo, W., & Benzaken, A. S. (2024). The leading role of expert safety knowledge in supporting the mission of caring for patients during man-made and natural disasters: State of emergency medicine in Ethiopia, Myanmar, and Ukraine. International Journal of Emergency Medicine, 17(1), 3…	No	Different outcome
338	Souza, C. S. D., Tomaschewski-Barlem, J. G., Rocha, L. P., Barlem, E. L. D., Silva, T. L., & Neutzling, B. R. D. S. (2019). Cultura de segurança em unidades de terapia intensiva: Perspectiva dos profissionais de saúde. Revista Gaúcha de Enfermagem, 40(spe), e20180294. https://doi.org/10.1590/1983-1447.2019.20180294	No	Patient safety culture specific to Intensive Care Unit
339	Morath, J., Filipp, R., & Cull, M. (2014). Strategies for Enhancing Perioperative Safety: Promoting Joy and Meaning in the Workforce. AORN Journal, 100(4), 376–389. https://doi.org/10.1016/j.aorn.2014.01.027	No	Not about patient safety culture
340	Seid, M. A., Kasahun, A. E., Mante, B. M., & Gebremariam, S. N. (2018). Healthcare professionals’ knowledge, attitude and practice towards adverse drug reaction (ADR) reporting at the health center level in Ethiopia. International Journal of Clinical Pharmacy, 40(4), 895–902. https://doi.org/10.1007/s11096-018-0682-0	No	Adverse drug reaction reporting
341	Lassoued, L., Gharssallah, I., Tlili, M. A., Sahli, J., Kouira, M., Abid, S., Chaieb, A., & Khairi, H. (2024). Impact of an educational intervention on patient safety culture among gynecology-obstetrics’ healthcare professionals. BMC Health Services Research, 24(1), 704. https://doi.org/10.1186/s12913-024-11152-3	No	Different outcome
342	Singer, S. J., & Vogus, T. J. (2013). Reducing Hospital Errors: Interventions that Build Safety Culture. Annual Review of Public Health, 34(1), 373–396. https://doi.org/10.1146/annurev-publhealth-031912-114439	No	Not about patient safety culture
343	Svitlica, B. B., Šajnović, M., Simin, D., Ivetić, J., & Milutinović, D. (2021). Patient safety: Knowledge and attitudes of medical and nursing students: Cross-sectional study. Nurse Education in Practice, 53, 103089. https://doi.org/10.1016/j.nepr.2021.103089	No	Different population
344	Mengesha, A., Tewfik, N., Argaw, Z., Beletew, B., & Wudu, M. (2020). Practice of and associated factors regarding prevention of surgical site infection among nurses working in the surgical units of public hospitals in Addis Ababa city, Ethiopia: A cross-sectional study. PLOS ONE, 15(4), e0231270. https://doi.org/10.1371/journal.pone.0231270	No	Different outcome
345	Getenet, B., Waganew, W., Keney, D., & Yesuf, A. (2023). Knowledge, Attitude and Practices of Frontline Health Care Workers to Disaster Risk Management in Private General Hospitals in Addis Ababa, Ethiopia: Multicenter Cross-Sectional Study. Ethiopian Journal of Health Sciences, 33(5), 795–804. https://doi.org/10.4314/ejhs.v33i5.9	No	Not about patient safety culture
346	Venesoja, A., Lindström, V., Castrén, M., & Tella, S. (2023). Prehospital nursing students’ experiences of patient safety culture in emergency medical services—A qualitative study. Journal of Clinical Nursing, 32(5–6), 847–858. https://doi.org/10.1111/jocn.16396	No	Different population
347	Gudeta, T., Berhanu, N., Bekele, A., Boche, B., Mulugeta, T., Tilahun, G., Bayisa, B., & Kleineidam, J. (2025). Health commodity management information system (Dagu-2 Software) implementation status in public health facilities of South-western Oromia, Ethiopia: A mixed method study. BMC Health Services Research, 25(1), 22. https://doi.org/10.1186/s12913-024-12199-y	No	Not about patient safety culture
348	Lee, S. E., Dahinten, V. S., Seo, J.-K., Park, I., Lee, M. Y., & Han, H. S. (2023). Patient Safety Culture and Speaking Up Among Health Care Workers. Asian Nursing Research, 17(1), 30–36. https://doi.org/10.1016/j.anr.2023.01.001	No	Outside Ethiopia
349	Brenner, M. J., Chang, C. W. D., Boss, E. F., Goldman, J. L., Rosenfeld, R. M., & Schmalbach, C. E. (2018). Patient Safety/Quality Improvement Primer, Part I: What PS/QI Means to Your Otolaryngology Practice. Otolaryngology–Head and Neck Surgery, 159(1), 3–10. https://doi.org/10.1177/0194599818779547	No	Different outcome
350	Westman, M., Takala, R., Rahi, M., & Ikonen, T. S. (2020). The Need for Surgical Safety Checklists in Neurosurgery Now and in the Future–A Systematic Review. World Neurosurgery, 134, 614-628.e3. https://doi.org/10.1016/j.wneu.2019.09.140	No	Systematic review
351	Melekie, T. B., & Getahun, G. M. (2015). Compliance with Surgical Safety Checklist completion in the operating room of University of Gondar Hospital, Northwest Ethiopia. BMC Research Notes, 8(1), 361. https://doi.org/10.1186/s13104-015-1338-y	No	Different outcome
352	Alqattan, H., Cleland, J., & Morrison, Z. (2018). An evaluation of patient safety culture in a secondary care setting in Kuwait. Journal of Taibah University Medical Sciences, 13(3), 272–280. https://doi.org/10.1016/j.jtumed.2018.02.002	No	Outside Ethiopia
353	Castilho, D. E. C., Silva, A. E. B. D. C., Gimenes, F. R. E., Nunes, R. D. L. S., Pires, A. C. A. C., & Bernardes, C. A. (2020). Factors related to the patient safety climate in an emergency hospital. Revista Latino-Americana de Enfermagem, 28, e3273. https://doi.org/10.1590/1518-8345.3353.3273	No	Different outcome
354	Iverson, K. R., Garringer, K., Ahearn, O., Alidina, S., Citron, I., Esseye, S., Teshome, A., Mukhopadhyay, S., Burssa, D., Safe Surgery 2020 Collaborators, Mengistu, A., Ashengo, T., Meara, J. G., Barash, D., Drown, L., Kuchuckhidze, S., Reynolds, C., Joshua, B., Barringer, E., … Geiger, J. (2019). Mixed-methods assessment of surgical capacity in two regions in Ethiopia. British Journal of Surger…	No	Not about patient safety culture
355	Garuma, M., Woldie, M., & Kebene, F. G. (2020). Areas of Potential Improvement for Hospitals’ Patient-Safety Culture in Western Ethiopia. Drug, Healthcare and Patient Safety, Volume 12, 113–123. https://doi.org/10.2147/DHPS.S254949	Yes	/
356	Biksegn, A., Kenfe, T., Matiwos, S., & Eshetu, G. (2016). Burnout Status at Work among Health Care Professionals in aTertiary Hospital. Ethiopian Journal of Health Sciences, 26(2), 101. https://doi.org/10.4314/ejhs.v26i2.3	No	Not about patient safety culture
357	Hesgrove, B., Zebrak, K., Yount, N., Sorra, J., & Ginsberg, C. (2024). Associations between patient safety culture and workplace safety culture in hospital settings. BMC Health Services Research, 24(1), 568. https://doi.org/10.1186/s12913-024-10984-3	No	Different outcome
358	Agarwal, A., Mann, C., Abdella, E., Mitiku, W., Alebachew, A., & Berman, P. (2020). Recurrent costs in primary health care in Ethiopia: Facility and disease specific unit costs and their components in government primary hospitals and health centers. BMC Health Services Research, 20(1), 389. https://doi.org/10.1186/s12913-020-05218-1	No	Not about patient safety culture
359	Aldawood, F., Kazzaz, Y., AlShehri, A., Alali, H., & Al-Surimi, K. (2020). Enhancing teamwork communication and patient safety responsiveness in a paediatric intensive care unit using the daily safety huddle tool. BMJ Open Quality, 9(1), e000753. https://doi.org/10.1136/bmjoq-2019-000753	No	Not about patient safety culture
360	Siraj, A., Teka, W., & Hebo, H. (2019). Prevalence of disrespect and abuse during facility based child birth and associated factors, Jimma University Medical Center, Southwest Ethiopia. BMC Pregnancy and Childbirth, 19(1), 185. https://doi.org/10.1186/s12884-019-2332-5	No	Not about patient safety culture
361	Zhou, P., Bundorf, M. K., Gu, J., He, X., & Xue, D. (2015). Survey on patient safety climate in public hospitals in China. BMC Health Services Research, 15(1), 53. https://doi.org/10.1186/s12913-015-0710-x	No	Outside Ethiopia
362	Brandis, S., Rice, J., & Schleimer, S. (2017). Dynamic workplace interactions for improving patient safety climate. Journal of Health Organization and Management, 31(1), 38–53. https://doi.org/10.1108/JHOM-09-2016-0185	No	Different outcome
363	Minwuyelet, F., Mulugeta, H., Tsegaye, D., Lake, B., Getie, A., Tsegaye, B., & Mullu, G. (2022). Quality of life and associated factors among patients with epilepsy at specialized hospitals, Northwest Ethiopia; 2019. PLOS ONE, 17(1), e0262814. https://doi.org/10.1371/journal.pone.0262814	No	Not about patient safety culture
364	Flott, K., Nelson, D., Moorcroft, T., Mayer, E. K., Gage, W., Redhead, J., & Darzi, A. W. (2018). Enhancing Safety Culture Through Improved Incident Reporting: A Case Study In Translational Research. Health Affairs, 37(11), 1797–1804. https://doi.org/10.1377/hlthaff.2018.0706	No	Different outcome
365	Woldekiros, A. N., Getye, E., & Abdo, Z. A. (2022). Magnitude of job satisfaction and intention to leave their present job among nurses in selected federal hospitals in Addis Ababa, Ethiopia. PLOS ONE, 17(6), e0269540. https://doi.org/10.1371/journal.pone.0269540	No	Not about patient safety culture
366	Rosen, C. B., & Kelz, R. R. (2021). Processes to Create a Culture of Surgical Patient Safety. Surgical Clinics of North America, 101(1), 29–36. https://doi.org/10.1016/j.suc.2020.09.008	No	Focused on a culture of surgical patient safety
367	Murray, K. (2014). Leadership Q&A. Nursing Management, 45(5), 56. https://doi.org/10.1097/01.NUMA.0000446185.12908.dd	No	Not about patient safety culture
368	Anil, A., Mohandas, S., Moidu, M., Karichery, S., Jacob, N., Shanavas, N., Pottekkattu, V., Chellappan, A., Nizar, F., & Mohan, H. (2024). Attitudes Toward Patient Safety Among Final-Year Medical Students and Interns at a Teaching Hospital in Kerala: A Cross-Sectional Study. Cureus. https://doi.org/10.7759/cureus.73405	No	Outside Ethiopia, medical students
369	Weaver SJ, Lubomksi LH, Wilson RF, Pfoh ER, Martinez KA, Dy SM. Promoting a culture of safety as a patient safety strategy: a systematic review. Annals of internal medicine. 2013 Mar 5;158(5_Part_2):369-74.	No	Systematic review
370	Tadesse, B., Kumar, P., Girma, N., Anteneh, S., Yimam, W., & Girma, M. (2023). Preoperative Patient Education Practices and Predictors Among Nurses Working in East Amhara Comprehensive Specialized Hospitals, Ethiopia, 2022. Journal of Multidisciplinary Healthcare, Volume 16, 237–247. https://doi.org/10.2147/JMDH.S398663	No	Not about patient safety culture
371	Gutierres, L. D. S., Santos, J. L. G. D., Peiter, C. C., Menegon, F. H. A., Sebold, L. F., & Erdmann, A. L. (2018). Good practices for patient safety in the operating room: Nurses’ recommendations. Revista Brasileira de Enfermagem, 71(suppl 6), 2775–2782. https://doi.org/10.1590/0034-7167-2018-0449	No	Different outcome
372	Nwosu, A. D. G., Ossai, E., Ahaotu, F., Onwuasoigwe, O., Amucheazi, A., & Akhideno, I. (2022). Patient safety culture in the operating room: A cross-sectional study using the Hospital Survey on Patient Safety Culture (HSOPSC) Instrument. BMC Health Services Research, 22(1), 1445. https://doi.org/10.1186/s12913-022-08756-y	No	Patient safety culture specific to opreting room
373	Satriyanto MD., Sayidah N., Ady SU.,Patient Safety Determinants in Surgical Settings: A Literature Review. Dinasti international journal of management science. 2024. 5(3).	No	Literature review
374	Alshyyab, M. A., FitzGerald, P. G., Ababneh, E. Y., Zghool, A. W., & Albsoul, R. A. (2023). Nurses’ perceptions regarding the impact of teamwork on patient safety culture in the operating room: A qualitative study. Perioperative Care and Operating Room Management, 33, 100345. https://doi.org/10.1016/j.pcorm.2023.100345	No	Qualitative study
375	Ricklin, M. E., Hess, F., & Hautz, W. E. (2019). Patient safety culture in a university hospital emergency department in Switzerland – a survey study [Text/html]. GMS Journal for Medical Education; 36(2):Doc14. https://doi.org/10.3205/ZMA001222	No	Outside Ethiopia
376	Joseph, A., Bayramzadeh, S., Zamani, Z., & Rostenberg, B. (2018). Safety, Performance, and Satisfaction Outcomes in the Operating Room: A Literature Review. HERD: Health Environments Research & Design Journal, 11(2), 137–150. https://doi.org/10.1177/1937586717705107	No	Not about patient safety culture
377	Shoemark, T., & Foran, P. (2021). Identifying barriers to patient advocacy in the promotion of a safety culture: An integrative review. Journal of Perioperative Nursing, 34(2). https://doi.org/10.26550/2209-1092.1126	No	Different outcome
378	Atomsa, L., Temesgen, S., Dechasa, A., Ayana, M., Amena, N., Teklehymanot, D., & Regea, F. (2024). Preoperative patient teaching practices and associated factors among nurses working at hospitals in West Shoa Zone, Ethiopia, 2022: A cross-sectional study. Frontiers in Public Health, 12, 1498406. https://doi.org/10.3389/fpubh.2024.1498406	No	Not about patient safety culture
379	Ayanaw, T., Worede, E. A., Alemayehu, M., Worku, W., Abere, G., & Betew, B. D. (2023). Patient safety culture and associated factors among health care providers in government and private hospitals, Bahir Dar City Northwest, Ethiopia, 2022: A comparative cross-sectional study. BMC Health Services Research, 23(1), 765. https://doi.org/10.1186/s12913-023-09770-4	Yes	/
380	Wang, Y., Fan, Y., Wang, X., Ma, Y., Wu, C., Shi, H., Han, H., Liu, W., & Liu, C. (2020). Multilevel Analysis of Individual, Organizational, and Regional Factors Associated With Patient Safety Culture: A Cross-Sectional Study of Maternal and Child Health Institutions in China. Journal of Patient Safety, 16(4), e284–e291. https://doi.org/10.1097/PTS.0000000000000570	No	Outside Ethiopia
381	Ewunetu, M., Temesgen, W., Zewdu, D., Andargie, A., Kebede, M., & Lidetu, T. (2023). Patients’ Perception of Patient-Centered Care and Associated Factors Among Patients Admitted in Private and Public Hospitals: A Comparative Cross-Sectional Study. Patient Preference and Adherence, Volume 17, 1035–1047. https://doi.org/10.2147/PPA.S402262	No	Not about patient safety culture
382	Mazur, L., Chera, B., Mosaly, P., Taylor, K., Tracton, G., Johnson, K., Comitz, E., Adams, R., Pooya, P., Ivy, J., Rockwell, J., & Marks, L. B. (2015). The association between event learning and continuous quality improvement programs and culture of patient safety. Practical Radiation Oncology, 5(5), 286–294. https://doi.org/10.1016/j.prro.2015.04.010	No	Different outcome
383	Diriba, D. C., & Tilahun, T. (2024). Nurses’ perception of the hospitals’ culture and readiness of evidence-based practise integration in the hospital’s system in western Ethiopia. BMC Nursing, 23(1), 103. https://doi.org/10.1186/s12912-024-01741-2	No	Specific to perception
384	Facey, M., Baxter, N., Hammond Mobilio, M., Moulton, C., & Paradis, E. (2024). The ritualisation of the surgical safety checklist and its decoupling from patient safety goals. Sociology of Health & Illness, 46(6), 1100–1118. https://doi.org/10.1111/1467-9566.13746	No	Different outcome
385	Kusumawati, A. S., Handiyani, H., & Rachmi, S. F. (2019). Patient safety culture and nurses’ attitude on incident reporting in Indonesia. Enfermería Clínica, 29, 47–52. https://doi.org/10.1016/j.enfcli.2019.04.007	No	Outside Ethiopia
386	Tuli, W., Teshome, E., & Jiru, T. (2024). Knowledge of stroke risk factors and prevention among hypertensive patients on follow-up at Addis Ababa University Tertiary Hospital, Addis Ababa, Ethiopia: A cross-sectional study. BMJ Open, 14(11), e089159. https://doi.org/10.1136/bmjopen-2024-089159	No	Not about patient safety culture
387	Gebresillassie, B. M., Ayele, A. A., & Abegaz, T. M. (2021). Unmet supportive care needs and determinants among cancer patients treated at University of Gondar Specialized Hospital, Northwest Ethiopia: A prospective cross-sectional study. Journal of Oncology Pharmacy Practice, 27(8), 1869–1877. https://doi.org/10.1177/1078155220971035	No	Not about patient safety culture
388	Teshome, M., Wolde, Z., Gedefaw, A., & Asefa, A. (2019). Improving surgical informed consent in obstetric and gynaecologic surgeries in a teaching hospital in Ethiopia: A before and after study. BMJ Open, 9(1), e023408. https://doi.org/10.1136/bmjopen-2018-023408	No	Not about patient safety culture
389	Mihiretu, M. M., Bekele, E., Ayele, K., Asmare, L., Bayou, F. D., Arefaynie, M., Tsega, Y., Endawkie, A., Kebede, S. D., & Kebede, N. (2024). Patient knowledge of surgical informed consent and shared decision-making process among surgical patients in Ethiopia: A systematic review and meta-analysis. Patient Safety in Surgery, 18(1), 2. https://doi.org/10.1186/s13037-023-00386-5	No	Systematic review and meta-analysis
390	Digesa, L. E., Baru, A., Shanko, A., Kassa, M., Aschalew, Z., Moga, F., Beyene, B., & Mulatu, T. (2023). Incidence and Predictors of Pressure Ulcers among Adult Patients in Intensive Care Units at Arba Minch and Jinka Hospitals, Southern Ethiopia. BioMed Research International, 2023(1), 9361075. https://doi.org/10.1155/2023/9361075	No	Not about patient safety culture
391	Burssa, D., Teshome, A., Iverson, K., Ahearn, O., Ashengo, T., Barash, D., Barringer, E., Citron, I., Garringer, K., McKitrick, V., Meara, J., Mengistu, A., Mukhopadhyay, S., Reynolds, C., Shrime, M., Varghese, A., Esseye, S., & Bekele, A. (2017). Safe Surgery for All: Early Lessons from Implementing a National Government‐Driven Surgical Plan in Ethiopia. World Journal of Surgery, 41(12), 3038–30…	No	Not about patient safety culture
392	Kebede, A., & Gerensea, H. (2018). Prevalence of needle stick injury and its associated factors among nurses working in public hospitals of Dessie town, Northeast Ethiopia, 2016. BMC Research Notes, 11(1), 413. https://doi.org/10.1186/s13104-018-3529-9	No	Focused only on needle stick injury
393	Hassan, N. M., Shalaby, S. E. S., Atalla, A. O., & Younis, E. A. (2021). Toward safe environment: Injection device disposal among diabetic patients attending tertiary care academic clinic in Middle Delta, Egypt. Environmental Science and Pollution Research, 28(18), 23193–23203. https://doi.org/10.1007/s11356-021-12393-z	No	Not about patient safety culture
394	Chauhan, A., Walton, M., Manias, E., Walpola, R. L., Seale, H., Latanik, M., Leone, D., Mears, S., & Harrison, R. (2020). The safety of health care for ethnic minority patients: A systematic review. International Journal for Equity in Health, 19(1), 118. https://doi.org/10.1186/s12939-020-01223-2	No	Systematic review
395	Ashagere, M., Yeheyis, T., Addisu, D., Abera, W., Amlaku, T., Tadesse, F., Beyene, B., Samuel, T., & Daba, A. K. (2023). Caring behaviour and its associated factors among nurses working at public hospitals in Gamo zone, southern Ethiopia: A cross-sectional study. BMJ Open, 13(10), e072183. https://doi.org/10.1136/bmjopen-2023-072183	No	Not about patient safety culture
396	Molla, M., Sisay, W., Andargie, Y., Kefale, B., & Singh, P. (2022). Patients’ satisfaction with outpatient pharmacy services and associated factors in Debre Tabor comprehensive specialized hospital, Northwest Ethiopia: A cross-sectional study. PLOS ONE, 17(1), e0262300. https://doi.org/10.1371/journal.pone.0262300	No	Not about patient safety culture
397	Bregani, E. R., Valcarenghi, C., & Conti, M. (2021). A survey on a rural in-hospital population diagnosed with Atrial Fibrillation in west Shewa region, Ethiopia. Journal of Public Health, 43(2), 325–332. https://doi.org/10.1093/pubmed/fdz140	No	Not about patient safety culture
398	Getahun, G. K., Birhanu, K., & Minyihun, A. (2023). Time management practice and associated factors among health professionals working in public hospitals of Addis Ababa, Ethiopia, 2022. International Journal of Africa Nursing Sciences, 18, 100557. https://doi.org/10.1016/j.ijans.2023.100557	No	Different outcome
399	Laytin, A. D., Sultan, M., Debebe, F., Walelign, Y., Fisseha, G., & Gebreyesus, A. (2021). Critical care capacity in Addis Ababa, Ethiopia: A citywide survey of public hospitals. Journal of Critical Care, 63, 1–7. https://doi.org/10.1016/j.jcrc.2021.01.010	No	Not about patient safety culture
400	Gabriel, T., & Shukrala, F. (2015). Assessment of prescribing, dispensing, and patient use pattern of antihypertensive drugs for patients attending outpatient department of Hiwot Fana Specialized University Hospital, Harar, Eastern Ethiopia. Drug Design, Development and Therapy, 519. https://doi.org/10.2147/DDDT.S73670	No	Not about patient safety culture
401	Chen, I.-C., & Li, H.-H. (2010). Measuring patient safety culture in Taiwan using the Hospital Survey on Patient Safety Culture (HSOPSC). BMC Health Services Research, 10(1), 152. https://doi.org/10.1186/1472-6963-10-152	No	Outside Ethiopia
402	Carvalho, R. E. F. L. D., Bates, D. W., Syrowatka, A., Almeida, I., Sousa, L., Goncalves, J., Oliveira, N., Gama, M., & Alencar, A. P. (2023). Factors determining safety culture in hospitals: A scoping review. BMJ Open Quality, 12(4), e002310. https://doi.org/10.1136/bmjoq-2023-002310	No	A scoping review
403	Chegini, Z., Kakemam, E., Asghari Jafarabadi, M., & Janati, A. (2020). The impact of patient safety culture and the leader coaching behaviour of nurses on the intention to report errors: A cross-sectional survey. BMC Nursing, 19(1), 89. https://doi.org/10.1186/s12912-020-00472-4	No	Outside Ethiopia
404	Pohlman, K. A., Salsbury, S. A., Funabashi, M., Holmes, M. M., & Mior, S. (2020). Patient safety in chiropractic teaching programs: A mixed methods study. Chiropractic & Manual Therapies, 28(1), 50. https://doi.org/10.1186/s12998-020-00339-0	No	Different outcome
405	Mesfin, D., Woldie, M., Adamu, A., & Bekele, F. (2020). Perceived organizational culture and its relationship with job satisfaction in primary hospitals of Jimma zone and Jimma town administration, correlational study. BMC Health Services Research, 20(1), 438. https://doi.org/10.1186/s12913-020-05319-x	No	Not about patient safety culture
406	Abbott, J. F., Pradhan, A., Buery-Joyner, S., Casey, P. M., Chuang, A., Dugoff, L., Dalrymple, J. L., Forstein, D. A., Hampton, B. S., Hueppchen, N. A., Kaczmarczyk, J. M., Katz, N. T., Nuthalapaty, F. S., Page-Ramsey, S., Wolf, A., & Cullimore, A. J. (2020). To the Point: Integrating Patient Safety Education Into the Obstetrics and Gynecology Undergraduate Curriculum. Journal of Patient Safety, …	No	Different outcome
407	Dewana, Z., Fikadu, T., G/ Mariam, A., & Abdulahi, M. (2016). Client perspective assessment of women’s satisfaction towards labour and delivery care service in public health facilities at Arba Minch town and the surrounding district, Gamo Gofa zone, south Ethiopia. Reproductive Health, 13(1), 11. https://doi.org/10.1186/s12978-016-0125-0	No	Not about patient safety culture
408	Al Ma’mari, Q., Sharour, L. A., & Al Omari, O. (2020). Fatigue, burnout, work environment, workload and perceived patient safety culture among critical care nurses. British Journal of Nursing, 29(1), 28–34. https://doi.org/10.12968/bjon.2020.29.1.28	No	Outside Ethiopia
409	Niriayo, Y. L., Kumela, K., Kassa, T. D., & Angamo, M. T. (2018). Drug therapy problems and contributing factors in the management of heart failure patients in Jimma University Specialized Hospital, Southwest Ethiopia. PLOS ONE, 13(10), e0206120. https://doi.org/10.1371/journal.pone.0206120	No	Not about patient safety culture
410	Sanchis, D. Z., Haddad, M. D. C. F. L., Girotto, E., & Silva, A. M. R. (2020). Patient safety culture: Perception of nursing professionals in high complexity institutions. Revista Brasileira de Enfermagem, 73(5), e20190174. https://doi.org/10.1590/0034-7167-2019-0174	No	Different outcome
411	Han, Y., Kim, J.-S., & Seo, Y. (2020). Cross-Sectional Study on Patient Safety Culture, Patient Safety Competency, and Adverse Events. Western Journal of Nursing Research, 42(1), 32–40. https://doi.org/10.1177/0193945919838990	No	Different outcome
412	Etebarian Khorasgani, A., Najafi Ghezeljeh, T., Sharif-Nia, H., Ashghali Farahani, M., Golestan, F., & Saraipour, F. (2024). Patient safety culture in home healthcare centres: Protocol for a scoping review. BMJ Open, 14(9), e082604. https://doi.org/10.1136/bmjopen-2023-082604	No	Protocol for scoping review
413	Liyew, B., Sultan, M., Michael, M., Tilahun, A. D., & Kassew, T. (2020). Magnitude and Determinants of Needlestick and Sharp Injuries among Nurses Working in Tikur Anbessa Specialized Hospital, Addis Ababa, Ethiopia. BioMed Research International, 2020(1), 6295841. https://doi.org/10.1155/2020/6295841	No	Not about patient safety culture
414	Seiden, S. C. (2006). Role of medical students in preventing patient harm and enhancing patient safety. Quality and Safety in Health Care, 15(4), 272–276. https://doi.org/10.1136/qshc.2006.018044	No	Outside Ethiopia, medical students
415	Chanie, E. S., Feleke, D. G., Fetene, S., Tigabu, A., Asnakew, S., Tiruneh, T., Mekie, M., Ayehu, G. W., & Bayih, W. A. (2021). Level of Preparedness for COVID‐19 and Its Associated Factors among Frontline Healthcare Providers in South Gondar Public Hospitals, Northwest Ethiopia, 2020: A Multicenter Cross‐Sectional Study. BioMed Research International, 2021(1), 6627430. https://doi.org/10.1155/20…	No	Not about patient safety culture
416	Al-Khalifa, K. S., Shahin, S. Y., AlSharief, M., Asiri, A., AlYousef, Y., & Nazir, M. (2024). Patient safety culture perceptions among dentists in the eastern region of Saudi Arabia. BMC Oral Health, 24(1), 826. https://doi.org/10.1186/s12903-024-04610-1	No	Outside Ethiopia
417	Kramer, A., Arvand, M., Christiansen, B., Dancer, S., Eggers, M., Exner, M., Müller, D., Mutters, N. T., Schwebke, I., & Pittet, D. (2022). Ethanol is indispensable for virucidal hand antisepsis: Memorandum from the alcohol-based hand rub (ABHR) Task Force, WHO Collaborating Centre on Patient Safety, and the Commission for Hospital Hygiene and Infection Prevention (KRINKO), Robert Koch Institute,…	No	Different outcome data
418	Bates, D. W., Levine, D. M., Salmasian, H., Syrowatka, A., Shahian, D. M., Lipsitz, S., Zebrowski, J. P., Myers, L. C., Logan, M. S., Roy, C. G., Iannaccone, C., Frits, M. L., Volk, L. A., Dulgarian, S., Amato, M. G., Edrees, H. H., Sato, L., Folcarelli, P., Einbinder, J. S., … Mort, E. (2023). The Safety of Inpatient Health Care. New England Journal of Medicine, 388(2), 142–153. https://doi.org/…	No	Not about patient safety culture
419	Gordon, D. M., Frenning, S., Draper, H. R., & Kokeb, M. (2013). Prevalence and Burden of Diseases Presenting to a General Pediatrics Ward in Gondar, Ethiopia. Journal of Tropical Pediatrics, 59(5), 350–357. https://doi.org/10.1093/tropej/fmt031	No	Not about patient safety culture
420	Ganio, M. C., & Cobaugh, D. J. (2018). Taking a culture of patient safety to the next level: Improving the quality and safety of sterile preparations. American Journal of Health-System Pharmacy, 75(16), 1182–1183. https://doi.org/10.2146/ajhp180500	No	Different outcome
421	Lopes, A. L., Pereira, R. A., Pereira, L. M. V., Castilho, F. M. C. D., & Gimenes, F. R. E. (2024). Patient safety culture in times of the COVID-19 pandemic: A cross-sectional study in a hospital. Revista Brasileira de Enfermagem, 77(suppl 1), e20230187. https://doi.org/10.1590/0034-7167-2023-0187	No	Different outcome
422	Sinskey, J. L., Chang, J. M., Lu, A. C., & Pian-Smith, M. C. (2023). Patient Safety and Clinician Well-Being. Anesthesiology Clinics, 41(4), 739–753. https://doi.org/10.1016/j.anclin.2023.05.003	No	Not about patient safety culture
423	Getu, M. A., Chen, C., Wang, P., Kantelhardt, E. J., & Addissie, A. (2022). Quality of life and its influencing factors among breast cancer patients at Tikur Anbessa specialised hospital, Addis Ababa, Ethiopia. BMC Cancer, 22(1), 897. https://doi.org/10.1186/s12885-022-09921-6	No	Not about patient safety culture
424	Majrabi, M. A., Hasan, A. A., & Alasmee, N. (2021). Nurses burnout, resilience and its association with safety culture: A cross sectional study. Mental Health and Social Inclusion, 25(2), 171–182. https://doi.org/10.1108/MHSI-08-2020-0050	No	Outside Ethiopia
425	Wodajo, S., Mosisa, A., Misganaw, D., Minayehu, A., Teklay, B., Gashaw, Y., Gardie, Y., Dagnaw, Y., & Olani, A. (2023). Evidence-based intrapartum care practice and associated factors among obstetric care providers working in hospitals of the four Wollega Zones, Oromia, Ethiopia. PLOS ONE, 18(1), e0275506. https://doi.org/10.1371/journal.pone.0275506	No	Not about patient safety culture
426	Girma, S., Agenagnew, L., Beressa, G., Tesfaye, Y., & Alenko, A. (2020). Risk perception and precautionary health behavior toward COVID-19 among health professionals working in selected public university hospitals in Ethiopia. PLOS ONE, 15(10), e0241101. https://doi.org/10.1371/journal.pone.0241101	No	Not about patient safety culture
427	Alqattan, H., Morrison, Z., & Cleland, J. A. (2019). A Narrative Synthesis of Qualitative Studies Conducted to Assess Patient Safety Culture in Hospital Settings. Sultan Qaboos University Medical Journal [SQUMJ], 19(2), 91. https://doi.org/10.18295/squmj.2019.19.02.002	No	Qualitative study
428	Tsao, K., & Browne, M. (2015). Culture of safety: A foundation for patient care. Seminars in Pediatric Surgery, 24(6), 283–287. https://doi.org/10.1053/j.sempedsurg.2015.08.005	No	Not about patient safety culture
429	Diress, M., Yeshaw, Y., Bantihun, M., Dagnew, B., Ambelu, A., Seid, M. A., & Akalu, Y. (2021). Refractive error and its associated factors among pregnant women attending antenatal care unit at the University of Gondar Comprehensive Specialized Hospital, Northwest Ethiopia. PLOS ONE, 16(2), e0246174. https://doi.org/10.1371/journal.pone.0246174	No	Not about patient safety culture
430	Caris, M. G., Kamphuis, P. G. A., Dekker, M., De Bruijne, M. C., Van Agtmael, M. A., & Vandenbroucke-Grauls, C. M. J. E. (2017). Patient Safety Culture and the Ability to Improve: A Proof of Concept Study on Hand Hygiene. Infection Control & Hospital Epidemiology, 38(11), 1277–1283. https://doi.org/10.1017/ice.2017.209	No	Different outcome
431	Kefale, D., Baih, S. Z., & Ayenew, Y. E. (2024). Practice towards care and maintenance of peripheral intravenous cannula among nurses and midwives in teaching hospitals, Amhara, Ethiopia. The Pan African Medical Journal, 48. https://doi.org/10.11604/pamj.2024.48.166.43279	No	Not about patient safety culture
432	Alanazi, N. H., & Falqi, T. A. (2023). Healthcare Managers’ Perception on Patient Safety Culture. Global Journal on Quality and Safety in Healthcare, 6(1), 6–14. https://doi.org/10.36401/JQSH-22-13	No	Different population
433	Degu, A. B., Yilma, T. M., Beshir, M. A., & Inthiran, A. (2022). Evidence-based practice and its associated factors among point-of-care nurses working at the teaching and specialized hospitals of Northwest Ethiopia: A concurrent study. PLOS ONE, 17(5), e0267347. https://doi.org/10.1371/journal.pone.0267347	No	Not about patient safety culture
434	Kong, L.-N., Zhu, W.-F., He, S., Chen, S.-Z., Yang, L., Qi, L., & Peng, X. (2019). Attitudes towards patient safety culture among postgraduate nursing students in China: A cross-sectional study. Nurse Education in Practice, 38, 1–6. https://doi.org/10.1016/j.nepr.2019.05.014	No	Different population
435	Nthumba, P. M., Mwangi, C., & Odhiambo, M. (2024). Patient safety in a rural sub-Saharan Africa hospital: A 7-year experience at the AIC Kijabe Hospital, Kenya. PLOS Global Public Health, 4(11), e0003919. https://doi.org/10.1371/journal.pgph.0003919	No	Outside Ethiopia
436	Baig, M., Gazzaz, Z., Atta, H., Mostafa, M., Jameel, T., Murad, M., Anwer, F., Albuhayri, H., & Alsulami, Y. (2024). Patient Safety Attitudes Among Saudi Medical Students and Interns: Insights for Improving Medical Education. Advances in Medical Education and Practice, Volume 15, 1349–1360. https://doi.org/10.2147/AMEP.S503055	No	Outside Ethiopia, medical students
437	Shewangizaw, B., Mekonen, M., Feku, T., Hoyiso, D., Borie, Y. A., Yeheyis, T., & Kassahun, G. (2023). Knowledge and attitude on home-based management of diarrheal disease among mothers/caregivers of under-five children at a tertiary hospital in Ethiopia. Pan African Medical Journal, 44. https://doi.org/10.11604/pamj.2023.44.38.34431	No	Different outcome
438	Tamene, A., Habte, A., Endale, F., & Gizachew, A. (2022). A Qualitative Study of Factors Influencing Unsafe Work Behaviors Among Environmental Service Workers: Perspectives of Workers, and Safety Managers: The Case of Government Hospitals in Addis Ababa, Ethiopia. Environmental Health Insights, 16, 11786302221109357. https://doi.org/10.1177/11786302221109357	No	Qualitative study
439	Sultan, M., Abebe, Y., Tsadik, A. W., Ababa, A., Yesus, A. G., & Mould-Millman, N.-K. (2019). Trends and barriers of emergency medical service use in Addis Ababa; Ethiopia. BMC Emergency Medicine, 19(1), 28. https://doi.org/10.1186/s12873-019-0242-5	No	Not about patient safety culture
440	Engdaw, G. T., Gebrehiwot, M., & Andualem, Z. (2019). Hand hygiene compliance and associated factors among health care providers in Central Gondar zone public primary hospitals, Northwest Ethiopia. Antimicrobial Resistance & Infection Control, 8(1), 190. https://doi.org/10.1186/s13756-019-0634-z	No	Not about patient safety culture
441	Fujita, S., Seto, K., Kitazawa, T., Matsumoto, K., & Hasegawa, T. (2014). Characteristics of unit-level patient safety culture in hospitals in Japan: A cross-sectional study. BMC Health Services Research, 14(1), 508. https://doi.org/10.1186/s12913-014-0508-2	No	Outside Ethiopia
442	Negash, Z., Berha, A. B., Shibeshi, W., Ahmed, A., Woldu, M. A., & Engidawork, E. (2021). Impact of medication therapy management service on selected clinical and humanistic outcomes in the ambulatory diabetes patients of Tikur Anbessa Specialist Hospital, Addis Ababa, Ethiopia. PLOS ONE, 16(6), e0251709. https://doi.org/10.1371/journal.pone.0251709	No	Not about patient safety culture
443	Vlayen, A., Hellings, J., Claes, N., Peleman, H., & Schrooten, W. (2012). A nationwide Hospital Survey on Patient Safety Culture in Belgian hospitals: Setting priorities at the launch of a 5-year patient safety plan. BMJ Quality & Safety, 21(9), 760–767. https://doi.org/10.1136/bmjqs-2011-051607	No	Outside Ethiopia
444	Dagne, T., Beyene, W., & Berhanu, N. (2015). Motivation and Factors Affecting It among Health Professionals in the Public Hospitals, Central Ethiopia. Ethiopian Journal of Health Sciences, 25(3), 231. https://doi.org/10.4314/ejhs.v25i3.6	No	Not about patient safety culture
445	Knowles, S. (2024). Measuring Patient Safety Culture. In S. Knowles, Patient Safety Coaching (pp. 193–217). Springer Nature Switzerland. https://doi.org/10.1007/978-3-031-68722-8_8	No	Book section
446	Kassa, D. G., Xiang, C., Hu, S., Hayat, K., Andegiorgish, A. K., Fang, Y., & Yang, C. (2021). Patients’ perception of the outpatient pharmaceutical service quality in hospital pharmacies with auditable pharmaceutical transactions and services in Ethiopia: A cross-sectional study. BMJ Open, 11(5), e042853. https://doi.org/10.1136/bmjopen-2020-042853	No	Not about patient safety culture
447	Kasaye, M. D., Beshir, M. A., Endehabtu, B. F., Tilahun, B., Guadie, H. A., Awol, S. M., Kalayou, M. H., & Yilma, T. M. (2022). Medical documentation practice and associated factors among health workers at private hospitals in the Amhara region, Ethiopia 2021. BMC Health Services Research, 22(1), 465. https://doi.org/10.1186/s12913-022-07809-6	No	Not about patient safety culture
448	Chaneliere, M., Jacquet, F., Occelli, P., Touzet, S., Siranyan, V., & Colin, C. (2016). Assessment of patient safety culture: What tools for medical students? BMC Medical Education, 16(1), 255. https://doi.org/10.1186/s12909-016-0778-y	No	Different Population
449	Katz, J. D., & Biehl, A. (2015). Integrating a Patient Safety Conference into Graduate Medical Education. Medical Science Educator, 25(4), 467–472. https://doi.org/10.1007/s40670-015-0169-8	No	Coneference review
450	Wondmieneh, A., Alemu, W., Tadele, N., & Demis, A. (2020). Medication administration errors and contributing factors among nurses: A cross sectional study in tertiary hospitals, Addis Ababa, Ethiopia. BMC Nursing, 19(1), 4. https://doi.org/10.1186/s12912-020-0397-0	No	Specific to medication administration error
451	Beyene Shashamo, B., Endashaw Yesera, G., Girma Abate, M., Estifanos Madebo, W., Ena Digesa, L., & Chonka Choramo, T. (2023). Patient safety culture and associated factors among nurses working at public hospitals in Gamo Zone, Southern Ethiopia. BMC Health Services Research, 23(1), 670. https://doi.org/10.1186/s12913-023-09671-6	Yes	/
452	Deressa, W., Worku, A., Abebe, W., Gizaw, M., & Amogne, W. (2021). Risk perceptions and preventive practices of COVID-19 among healthcare professionals in public hospitals in Addis Ababa, Ethiopia. PLOS ONE, 16(6), e0242471. https://doi.org/10.1371/journal.pone.0242471	No	Not about patient safety culture
453	Geberu, D. M., Biks, G. A., Gebremedhin, T., & Mekonnen, T. H. (2019). Factors of patient satisfaction in adult outpatient departments of private wing and regular services in public hospitals of Addis Ababa, Ethiopia: A comparative cross-sectional study. BMC Health Services Research, 19(1), 869. https://doi.org/10.1186/s12913-019-4685-x	No	Different outcome
454	Etafa, W., Wakuma, B., Fetensa, G., Tsegaye, R., Abdisa, E., Oluma, A., Tolossa, T., Mulisa, D., & Takele, T. (2020). Nurses’ knowledge about palliative care and attitude towards end- of-life care in public hospitals in Wollega zones: A multicenter cross-sectional study. PLOS ONE, 15(10), e0238357. https://doi.org/10.1371/journal.pone.0238357	No	Not about patient safety culture
455	Kaware, M. S., Ibrahim, M. I., Shafei, M. N., Mohd Hairon, S., & Abdullahi, A. U. (2022). Patient Safety Culture and Its Associated Factors: A Situational Analysis among Nurses in Katsina Public Hospitals, Northwest Nigeria. International Journal of Environmental Research and Public Health, 19(6), 3305. https://doi.org/10.3390/ijerph19063305	No	Outside Ethiopia
456	Bubamo, B. F., Lubago, B. E., Kedir, T., & Agide, F. D. (2025). Perceptions of medical waste exposure prevention among medical waste handlers in Hadiya zone, Ethiopia: A mixed-methods study using the health belief model. BMC Public Health, 25(1), 1038. https://doi.org/10.1186/s12889-025-22247-9	No	Not about patient safety culture
457	Tekle, T., Abegaz, T., Wondimagne, A., & Ahmed Abdo, Z. (2021). Safety Practice and Associated Factors Among Waste Handlers in Governmental Hospitals in Addis Ababa, Ethiopia. European Journal of Preventive Medicine, 9(4), 107. https://doi.org/10.11648/j.ejpm.20210904.12	No	Different population
458	Rowland, M., & Adefuye, A. (2022). Human errors and factors that influence patient safety in the pre-hospital emergency care setting: Perspectives of South African emergency care. 22(1). https://www.ajol.info/index.php/hsa/article/view/232297	No	Outside Ethiopia
459	Sahiledengle, B. (2019). Decontamination of patient equipment: Nurses’ self-reported decontamination practice in hospitals of southeast Ethiopia. BMC Research Notes, 12(1), 392. https://doi.org/10.1186/s13104-019-4427-5	No	Not about patient safety culture
460	Girma, T., Mude, L. G., & Bekele, A. (2022). Utilization and Completeness of Surgical Safety Checklist with Associated Factors in Surgical Units of Jimma University Medical Center, Ethiopia. International Journal of General Medicine, Volume 15, 7781–7788. https://doi.org/10.2147/IJGM.S378260	No	Specific to surgical safety checklist utilization
461	Nuru, N., Zewdu, F., Amsalu, S., & Mehretie, Y. (2015). Knowledge and practice of nurses towards prevention of pressure ulcer and associated factors in Gondar University Hospital, Northwest Ethiopia. BMC Nursing, 14(1), 34. https://doi.org/10.1186/s12912-015-0076-8	No	Different outcome
462	Duko, B., Geja, E., Oltaye, Z., Belayneh, F., Kedir, A., & Gebire, M. (2019). Triage knowledge and skills among nurses in emergency units of Specialized Hospital in Hawassa, Ethiopia: Cross sectional study. BMC Research Notes, 12(1), 21. https://doi.org/10.1186/s13104-019-4062-1	No	Not about patient safety culture
463	Yazie, T. D., Sharew, G. B., & Abebe, W. (2019). Knowledge, attitude, and practice of healthcare professionals regarding infection prevention at Gondar University referral hospital, northwest Ethiopia: A cross-sectional study. BMC Research Notes, 12(1), 563. https://doi.org/10.1186/s13104-019-4605-5	No	Specific to infection prevention
464	Mohammed, H., Lemnuro, K., Mekonnen, T., & Melaku, T. (2022). Adherence to anti-seizure medications and associated factors among children with epilepsy at tertiary Hospital in Southwest Ethiopia: A cross-sectional study. BMC Neurology, 22(1), 310. https://doi.org/10.1186/s12883-022-02842-8	No	Not about patient safety culture
465	Abib, M., Tolera, S. T., Hashi, A., Mulugeta, Y., & Temesgen, L. M. (2024). Prevalence of occupational injuries and associated factors among solid waste collectors in Jigjiga city, eastern Ethiopia: A cross-sectional study design. Frontiers in Epidemiology, 4, 1439038. https://doi.org/10.3389/fepid.2024.1439038	No	Not about patient safety culture
466	Østergaard, D., Madsen, M. D., Ersbøll, A. K., Frappart, H. S., Kure, J. H., & Kristensen, S. (2022). Patient safety culture and associated factors in secondary health care of the Capital Region of Denmark: Influence of specialty, healthcare profession and gender. BMJ Open Quality, 11(4), e001908. https://doi.org/10.1136/bmjoq-2022-001908	No	Outside Ethiopia
467	Gelaw, K. A., Aweke, A. M., Astawesegn, F. H., Demissie, B. W., & Zeleke, L. B. (2017). Surgical site infection and its associated factors following cesarean section: A cross sectional study from a public hospital in Ethiopia. Patient Safety in Surgery, 11(1), 18. https://doi.org/10.1186/s13037-017-0131-3	No	Different outcome
468	Zonneveld, N., Miller, R., & Minkman, M. (2017). Values and principles of person-centered integrated care: A systematic literature review (SIG meeting). International Journal of Integrated Care, 17(5), 251.https://doi.org/10.5334/ijic.3562	No	Conference abstract
469	Colakoglu, S., Tebockhorst, S., Chong, T. W., & Mathes, D. W. (2019). Patient Safety in Microvascular Plastic Surgery. Journal of Reconstructive Microsurgery, 35(09), 631–639. https://doi.org/10.1055/s-0039-1693142	No	Different outcome
470	Wu, Y., Fujita, S., Seto, K., Ito, S., Matsumoto, K., Huang, C.-C., & Hasegawa, T. (2013). The impact of nurse working hours on patient safety culture: A cross-national survey including Japan, the United States and Chinese Taiwan using the Hospital Survey on Patient Safety Culture. BMC Health Services Research, 13(1), 394. https://doi.org/10.1186/1472-6963-13-394	No	Outside Ethiopia
471	Tsegay Gebru, T., Murugan, R., Gebremariam Abrha, A., & Haftom Goyteom, M. (2019). Knowledge and practice of immediate new-born care among midwives in central zone public health facilities, Tigray, Ethiopia: Cross sectional study. BMC Research Notes, 12(1), 487. https://doi.org/10.1186/s13104-019-4532-5	No	Not about patient safety culture
472	Teshome, M., Wolde, Z., Gedefaw, A., Tariku, M., & Asefa, A. (2018). Surgical informed consent in obstetric and gynecologic surgeries: Experience from a comprehensive teaching hospital in Southern Ethiopia. BMC Medical Ethics, 19(1), 38. https://doi.org/10.1186/s12910-018-0293-2	No	Not about patient safety culture
473	Miake-Lye, I. M., Hempel, S., Ganz, D. A., & Shekelle, P. G. (2013). Inpatient Fall Prevention Programs as a Patient Safety Strategy: A Systematic Review. Annals of Internal Medicine, 158(5_Part_2), 390–396. https://doi.org/10.7326/0003-4819-158-5-201303051-00005	No	systematic review
474	Temkin-Greener, H., Mao, Y., McGarry, B., & Zimmerman, S. (2022). Patient Safety Culture in Assisted Living: Staff Perceptions and Association with State Regulations. Journal of the American Medical Directors Association, 23(12), 1997-2002.e3. https://doi.org/10.1016/j.jamda.2022.09.007	No	Outside Ethiopia
475	Yallew, W. W., Kumie, A., & Yehuala, F. M. (2017). Risk factors for hospital-acquired infections in teaching hospitals of Amhara regional state, Ethiopia: A matched-case control study. PLOS ONE, 12(7), e0181145. https://doi.org/10.1371/journal.pone.0181145	No	Different outcome
476	Zhang, X., Li, Q., Guo, Y., & Lee, S. (2019). From organisational support to second victim‐related distress: Role of patient safety culture. Journal of Nursing Management, 27(8), 1818–1825. https://doi.org/10.1111/jonm.12881	No	Different outcome
477	Mezemir, R., Seid, A., Gishu, T., Demas, T., & Gize, A. (2020). Prevalence and root causes of surgical site infections at an academic trauma and burn center in Ethiopia: A cross-sectional study. Patient Safety in Surgery, 14(1), 3. https://doi.org/10.1186/s13037-019-0229-x	No	Different outcome
478	Alshahrani, S., Alswaidan, A., Alkharaan, A., Alfawzan, A., Alshahrani, A., Masuadi, E., & Alshahrani, A. (2021). Medical Students’ Insights Towards Patient Safety. Sultan Qaboos University Medical Journal [SQUMJ], 21(2), e253-259. https://doi.org/10.18295/squmj.2021.21.02.014	No	Different population
479	Awoke, N., Tekalign, T., Arba, A., & Lenjebo, T. L. (2022). Pressure injury prevention practice and associated factors among nurses at Wolaita Sodo University Teaching and Referral Hospital, South Ethiopia: A cross-sectional study. BMJ Open, 12(3), e047687. https://doi.org/10.1136/bmjopen-2020-047687	No	Not about patient safety culture
480	Woldeyohanes, T. R., Woldehaimanot, T. E., Kerie, M. W., Mengistie, M. A., & Yesuf, E. A. (2015). Perceived patient satisfaction with in-patient services at Jimma University Specialized Hospital, Southwest Ethiopia. BMC Research Notes, 8(1), 285. https://doi.org/10.1186/s13104-015-1179-8	No	Different outcome
481	Mgobozi, P., & Mahomed, O. H. (2021). Epidemiology of patient safety incidents in a long-term rehabilitative hospital in KwaZulu-Natal, South Africa (April 2011 to March 2016). Curationis, 44(1). https://doi.org/10.4102/curationis.v44i1.2151	No	Outside Ethiopia
482	Yehualashet, D. E., Seboka, B. T., Tesfa, G. A., Demeke, A. D., & Amede, E. S. (2021). Barriers to the Adoption of Electronic Medical Record System in Ethiopia: A Systematic Review. Journal of Multidisciplinary Healthcare, Volume 14, 2597–2603. https://doi.org/10.2147/JMDH.S327539	No	Systematic review
483	Pryor, R., Godbout, E. J., & Bearman, G. (2020). Precision infection prevention: The next frontier in patient safety. Journal of Hospital Infection, 105(2), 232–233. https://doi.org/10.1016/j.jhin.2020.01.012	No	Specific to infection prevention
484	Shibabaw, A. A., Chereka, A. A., Walle, A. D., Demsash, A. W., Kebede, S. D., Gebeyehu, A. S., Tizie, S. B., Mamo, D. N., & Kassie, S. Y. (2023). Evidence‐Based Practice and Its Associated Factors among Health Professionals Working at Public Hospitals in Southwest Ethiopia. BioMed Research International, 2023(1), 4083442. https://doi.org/10.1155/2023/4083442	No	Not about patient safety culture
485	Young, P. Y., & Khadaroo, R. G. (2014). Surgical Site Infections. Surgical Clinics of North America, 94(6), 1245–1264. https://doi.org/10.1016/j.suc.2014.08.008	No	Not about patient safety culture
486	Gammon, J., Hunt, J., Williams, S., Daniel, S., Rees, S., & Matthewson, S. (2019). Infection prevention control and organisational patient safety culture within the context of isolation: Study protocol. BMC Health Services Research, 19(1), 296. https://doi.org/10.1186/s12913-019-4126-x	No	Specific to infection prevention
487	Fassi, C. F., Mourajid, Y., Chahboune, M., & Hilali, A. (2023). Patient Safety Culture Perception among Moroccan Healthcare professionals: Cross-Sectional Study in Public Hospitals. Ethiopian Journal of Health Sciences, 33(2). https://doi.org/10.4314/ejhs.v33i2.12	No	Outside Ethiopia
488	Hessels, A. J., Guo, J., Johnson, C. T., & Larson, E. (2023). Impact of patient safety climate on infection prevention practices and healthcare worker and patient outcomes. American Journal of Infection Control, 51(5), 482–489. https://doi.org/10.1016/j.ajic.2023.01.021	No	Different outcome
489	Alabdaly, A., Hinchcliff, R., Debono, D., & Hor, S.-Y. (2024). Relationship between patient safety culture and patient experience in hospital settings: A scoping review. BMC Health Services Research, 24(1), 906. https://doi.org/10.1186/s12913-024-11329-w	No	Scoping review
490	Kang, S., Ho, T. T. T., & Lee, N.-J. (2021). Comparative Studies on Patient Safety Culture to Strengthen Health Systems Among Southeast Asian Countries. Frontiers in Public Health, 8, 600216. https://doi.org/10.3389/fpubh.2020.600216	No	Outside Ethiopia
491	Zemedkun, A., Destaw, B., Hailu, S., Milkias, M., Getachew, H., & Angasa, D. (2022). Assessment of postoperative patient handover practice and safety at post anesthesia care unit of Dilla University Referral Hospital, Ethiopia: A cross-sectional study. Annals of Medicine & Surgery, 79. https://doi.org/10.1016/j.amsu.2022.103915	No	Different outcome
492	Hibbert, P. D., Stewart, S., Wiles, L. K., Braithwaite, J., Runciman, W. B., & Thomas, M. J. W. (2023). Improving patient safety governance and systems through learning from successes and failures: Qualitative surveys and interviews with international experts. International Journal for Quality in Health Care, 35(4), 0–0. https://doi.org/10.1093/intqhc/mzad088	No	Qualitative study
493	Ayele, G., Abera, A., Ayele, A., Gudina, D., & Firdisa, D. (2024). Utilization of routine health data and its determinants among healthcare workers in public health facilities of harari region, eastern Ethiopia. BMC Health Services Research, 24(1), 356. https://doi.org/10.1186/s12913-024-10834-2	No	Not about patient safety culture
494	DiCuccio, M. H. (2015). The Relationship Between Patient Safety Culture and Patient Outcomes: A Systematic Review. Journal of Patient Safety, 11(3), 135–142. https://doi.org/10.1097/PTS.0000000000000058	No	Systematic review and meta-analysis, Outside Ethiopia
495	Birara Mamo, D., & Kassa Alemu, B. (2020). Rational Drug-Use Evaluation Based on World Health Organization Core Drug-Use Indicators in a Tertiary Referral Hospital, Northeast Ethiopia: A Cross-Sectional Study. Drug, Healthcare and Patient Safety, Volume 12, 15–21. https://doi.org/10.2147/DHPS.S237021	No	Different outcome
496	Wallin, A., Bazzi, M., Ringdal, M., Ahlberg, K., & Lundén, M. (2023). Radiographers’ perception of patient safety culture in radiology. Radiography, 29(3), 610–616. https://doi.org/10.1016/j.radi.2023.04.005	No	Different population, outside Ethiopia
497	Johnson, C. T., & Hessels, A. J. (2024). Associations between negative patient safety climate and infection prevention practices. American Journal of Infection Control, 52(9), 1102–1104. https://doi.org/10.1016/j.ajic.2024.06.010	No	Different outcome, Outside Ethiopia
498	Mitiku, M., Aregay, A., & Hailu, T. (2018). Patient Safety Culture Status and Its Predictors among Healthcare Workers. International Journal of Public Health Science (IJPHS), 7(2), 107. https://doi.org/10.11591/ijphs.v7i2.11955	Yes	/
499	Yamalik, N., & Perea Pérez, B. (2012). Patient safety and dentistry: What do we need to know? Fundamentals of patient safety, the safety culture and implementation of patient safety measures in dental practice. International Dental Journal, 62(4), 189–196. https://doi.org/10.1111/j.1875-595X.2012.00119.x	No	Different population
500	Dagne, A. H., & Ayalew, M. M. (2020). Factors affecting research utilisation of nurses and midwives working in North Gondar and West Gojjam Zone public hospitals, Ethiopia: A cross-sectional study. BMJ Open, 10(11), e039586. https://doi.org/10.1136/bmjopen-2020-039586	No	Not about patient safety culture
501	Šklebar, I. (2016). HOW TO IMPROVE PATIENT SAFETY CULTURE IN CROATIAN HOSPITALS? Acta Clinica Croatica, 370–380. https://doi.org/10.20471/acc.2016.55.03.04	No	Outside Ethiopia
502	Eshete, Y., Tesfaye, B., Dagnew, Z., Kefale, D., Mesfin Belay, D., & Minuye, B. (2021). Critical Incident Disclosing Behaviors and Associated Factors among Nurses Working in Amhara Region Referral Hospitals, Northwest Ethiopia: A Cross-Sectional Study. Critical Care Research and Practice, 2021, 1–6. https://doi.org/10.1155/2021/8813368	No	Different outcome
503	Belachew, S. A., Erku, D. A., Mekuria, A. B., & Gebresillassie, B. M. (2016). Pattern of chemotherapy-related adverse effects among adult cancer patients treated at Gondar University Referral Hospital, Ethiopia: A cross-sectional study. Drug, Healthcare and Patient Safety, Volume 8, 83–90. https://doi.org/10.2147/DHPS.S116924	No	Specific to chemotherapy-related adverse effect
504	Feleke, S. A., Mulatu, M. A., & Yesmaw, Y. S. (2015). Medication administration error: Magnitude and associated factors among nurses in Ethiopia. BMC Nursing, 14(1), 53. https://doi.org/10.1186/s12912-015-0099-1	No	Specific to medication administration error
505	Shabani, T., Jerie, S., & Shabani, T. (2024). A process-based model for effective and sustainable work safety analysis in zimbabwe: A review. Safety in Extreme Environments, 6(1), 15–27. https://doi.org/10.1007/s42797-023-00088-2	No	Outside Ethiopia
506	Alemayehu, T. Y., Berhe, Y. W., Getnet, H., & Molallign, M. (2020). Hemodynamic changes after spinal anesthesia in preeclamptic patients undergoing cesarean section at a tertiary referral center in Ethiopia: A prospective cohort study. Patient Safety in Surgery, 14(1), 9. https://doi.org/10.1186/s13037-020-00234-w	No	Different outcome
507	Thu, N. T. H., Anh, B. T. M., Ha, N. T. T., Tien, D. N. T., Giang, P. H., Nga, T. T., Nam, N. H., & Hung, P. T. (2023). Health staff perceptions of patient safety and associated factors in hospitals in Vietnam. Frontiers in Public Health, 11, 1149667. https://doi.org/10.3389/fpubh.2023.1149667	No	Outside Ethiopia
508	Smits, M., Wagner, C., Spreeuwenberg, P., Timmermans, D. R., Van Der Wal, G., & Groenewegen, P. P. (2012). The role of patient safety culture in the causation of unintended events in hospitals. Journal of Clinical Nursing, 21(23–24), 3392–3401. https://doi.org/10.1111/j.1365-2702.2012.04261.x	No	Different outcome, Outside Ethiopia
509	Fisha, K., Azage, M., Mulat, G., & Tamirat, K. S. (2019). The prevalence and root causes of surgical site infections in public versus private hospitals in Ethiopia: A retrospective observational cohort study. Patient Safety in Surgery, 13(1), 26. https://doi.org/10.1186/s13037-019-0206-4	No	Different outcome
510	Lyndon, A., Davis, D.-A., Sharma, A. E., & Scott, K. A. (2023). Emotional safety is patient safety. BMJ Quality & Safety, 32(7), 369–372. https://doi.org/10.1136/bmjqs-2022-015573	No	Different outcome, Outside Ethiopia
511	Yimer, A., Zewdie, A., Feleke, A., Dellie, E., Ahmed, M., Seid, S., Debebe, W., Ahmed, H., Korma, W., Adem, M., & Kebede, A. (2024). Work autonomy and its associated factors among health professionals in public hospitals of North East Ethiopia. Scientific Reports, 14(1), 15747. https://doi.org/10.1038/s41598-024-66865-6	No	Not about patient safety culture
512	Ali, M., Ademe, S., Shumiye, M., & Hamza, A. (2024). Patient safety culture and associated factors among health care workers in south Wollo zone public hospitals, north east Ethiopia. Perioperative Care and Operating Room Management, 35, 100374. https://doi.org/10.1016/j.pcorm.2024.100374	Yes	/
513	Kebede, S. M., Degefa, M., Getachew, T., Lami, M., Tadesse, B., & Bekele, H. (2024). Neonatal pain management practice in the neonatal intensive care unit of public hospitals: A survey of healthcare providers in eastern Ethiopia. International Health, 16(6), 625–635. https://doi.org/10.1093/inthealth/ihad095	No	Not about patient safety culture
514	Mohammed, S. A., Tsega, G., & Hailu, A. D. (2021). Self-Medication Practice and Associated Factors Among Health Care Professionals at Debre Markos Comprehensive Specialized Hospital, Northwest Ethiopia. Drug, Healthcare and Patient Safety, Volume 13, 19–28. https://doi.org/10.2147/DHPS.S290662	No	Different outcome
515	Yamalik, N., & Van Dijk, W. (2013). Analysis of the attitudes and needs/demands of dental practitioners in the field of patient safety and risk management. International Dental Journal, 63(6), 291–297. https://doi.org/10.1111/idj.12081	No	Outside Ethiopia
516	Bayou, N. B., Grant, L., Riley, S. C., & Bradley, E. H. (2022). Structural quality of labor and delivery care in government hospitals of Ethiopia: A descriptive analysis. BMC Pregnancy and Childbirth, 22(1), 523. https://doi.org/10.1186/s12884-022-04850-5	No	Not about patient safety culture, different outcome
517	Ferede, A. J., Wettergren, L., Erlandsson, K., Gezie, L. D., Lindgren, H., & Geda, B. (2023). Patients’ perceptions of caring behaviors at referral hospitals in Ethiopia: A cross-sectional survey. International Journal of Nursing Sciences, 10(3), 391–397. https://doi.org/10.1016/j.ijnss.2023.06.015	No	Different outcome
518	Souza, M. M. D., Ongaro, J. D., Lanes, T. C., Andolhe, R., Kolankiewicz, A. C. B., & Magnago, T. S. B. D. S. (2019). Patient safety culture in the Primary Health Care. Revista Brasileira de Enfermagem, 72(1), 27–34. https://doi.org/10.1590/0034-7167-2017-0647	No	Outside Ethiopia
519	Zaitoun, R. A., Said, N. B., & De Tantillo, L. (2023). Clinical nurse competence and its effect on patient safety culture: A systematic review. BMC Nursing, 22(1), 173. https://doi.org/10.1186/s12912-023-01305-w	No	Systematic review
520	Ahmed Hazazi, M., & Mohamed Noor Qattan, A. (2020). Exploring Strength Areas of Patient Safety Culture Improvement in KAMC, Makkah, Saudi Arabia. American Journal of Nursing Research, 9(1), 20–28. https://doi.org/10.12691/ajnr-9-1-4	No	Outside Ethiopia
521	Gebremariam, B. M., Aboye, G. T., Dessalegn, A. A., & Simegn, G. L. (2024). Diagnostic error during antenatal care visit in selected health facilities of Ethiopia: A survey. Discover Health Systems, 3(1), 14. https://doi.org/10.1007/s44250-024-00077-7	No	Not about patient safety culture
522	Juliawati, M., Darwita, R. R., Adiatman, M., & Lestari, F. (2022). Patient Safety Culture in Dentistry Analysis Using the Safety Attitude Questionnaire in DKI Jakarta, Indonesia: A Cross-Cultural Adaptation and Validation Study. Journal of Patient Safety, 18(5), 486–493. https://doi.org/10.1097/PTS.0000000000000980	No	Different population, outside Ethiopia
523	Getie, A., Baylie, A., Bante, A., Geda, B., & Mesfin, F. (2020). Pressure ulcer prevention practices and associated factors among nurses in public hospitals of Harari regional state and Dire Dawa city administration, Eastern Ethiopia. PLOS ONE, 15(12), e0243875. https://doi.org/10.1371/journal.pone.0243875	No	Different outcome
524	Granel, N., Manresa-Domínguez, J. M., Barth, A., Papp, K., & Bernabeu-Tamayo, M. D. (2019). Patient safety culture in Hungarian hospitals. International Journal of Health Care Quality Assurance, 32(2), 412–424. https://doi.org/10.1108/IJHCQA-02-2018-0048	No	Outside Ethiopia
525	Gebremedhn, E. G., & Lemma, G. F. (2017). Patient satisfaction with the perioperative surgical services and associated factors at a University Referral and Teaching Hospital, 2014: A cross-sectional study. Pan African Medical Journal, 27. https://doi.org/10.11604/pamj.2017.27.176.10671	No	Not about patient safety culture
526	Wang, L., Wang, X., Zou, M., Jiang, L., & Ding, H. (2023). Assessing patient safety culture in obstetrics ward: A pilot study using a modified Manchester Patient Safety Framework in China. Nursing Open, 10(2), 658–664. https://doi.org/10.1002/nop2.1332	No	Specific to obstetric ward, Outside Ethiopia
527	Salih, S. A., Abdelkader Reshia, F. A., Bashir, W. A. H., Omar, A. M., & Ahmed Elwasefy, S. (2021). Patient safety attitude and associated factors among nurses at Mansoura University Hospital: A cross sectional study. International Journal of Africa Nursing Sciences, 14, 100287. https://doi.org/10.1016/j.ijans.2021.100287	No	Outside Ethiopia
528	Barry, A., Olsson, S., Minzi, O., Bienvenu, E., Makonnen, E., Kamuhabwa, A., Oluka, M., Guantai, A., Bergman, U., Van Puijenbroek, E., Gurumurthy, P., & Aklillu, E. (2020). Comparative Assessment of the National Pharmacovigilance Systems in East Africa: Ethiopia, Kenya, Rwanda and Tanzania. Drug Safety, 43(4), 339–350. https://doi.org/10.1007/s40264-019-00898-z	No	Different outcome
529	Ferede, A. J., Gezie, L. D., Geda, B., Salih, M. H., Erlandsson, K., & Wettergren, L. (2024). Nurses’ perceptions of caring behaviors at referral hospitals in Ethiopia: A mixed-methods approach. BMC Nursing, 23(1), 767. https://doi.org/10.1186/s12912-024-02431-9	No	Specif to Nurses' perception of caring behavior
530	Ersulo, T. A., Yizengaw, M. A., & Tesfaye, B. T. (2022). Incidence of adverse drug events in patients hospitalized in the medical wards of a teaching referral hospital in Ethiopia: A prospective observational study. BMC Pharmacology and Toxicology, 23(1), 30. https://doi.org/10.1186/s40360-022-00570-w	No	Specific to incidence of adverse drug events
531	Wamisho, B., Abeje Tiruneh, M., & Enkubahiry Teklemariam, L. (2019). Surgical And Medical Error Claims In Ethiopia: Trends Observed From 125 Decisions Made By The Federal Ethics Committee For Health Professionals Ethics Review. Medicolegal and Bioethics, Volume 9, 23–31. https://doi.org/10.2147/MB.S219778	No	Different outcome
532	Erku, D. A., Mekurie, A. B., Surrur, A., & Gebresillassie, B. M. (2016). Extent of dispensing prescription-only medications without a prescription in community drug retail outlets in Addis Ababa, Ethiopia: A simulated-patient study. Drug, Healthcare and Patient Safety, Volume 8, 65–70. https://doi.org/10.2147/DHPS.S106948	No	Different outcome
533	Mekonen, E. G., Gebrie, M. H., & Jemberie, S. M. (2020). Magnitude and associated factors of medication administration error among nurses working in Amhara Region Referral Hospitals, Northwest Ethiopia. Journal of Drug Assessment, 9(1), 151–158. https://doi.org/10.1080/21556660.2020.1841495	No	Specific to medication administration error
534	Tamene, A., Afework, A., & Mebratu, L. (2020). A Qualitative Study of Barriers to Personal Protective Equipment Use among Laundry Workers in Government Hospitals, Hawassa, Ethiopia. Journal of Environmental and Public Health, 2020, 1–8. https://doi.org/10.1155/2020/5146786	No	Different outcome measure
535	Mersh, A. T., Melesse, D. Y., & Chekol, W. B. (2021). A clinical perspective study on the compliance of surgical safety checklist in all surgical procedures done in operation theatres, in a teaching hospital, Ethiopia, 2021: A clinical perspective study. Annals of Medicine & Surgery, 69. https://doi.org/10.1016/j.amsu.2021.102702	No	Specific to compliance with surgical safety checklist use
536	Abebe, K., Beressa, T. B., & Yimer, B. T. (2020). In-vitro Evaluations of Quality Control Parameters of Paracetamol Tablets Marketed in Gondar City, Northwest Ethiopia. Drug, Healthcare and Patient Safety, Volume 12, 273–279. https://doi.org/10.2147/DHPS.S282420	No	Different outcome
537	Kibret, H., Tadesse, B., Debella, A., Degefa, M., & Regassa, L. D. (2022). The Association of Nurses Caring Behavior with the Level of Patient Satisfaction, Harari Region, Eastern Ethiopia. Nursing: Research and Reviews, Volume 12, 47–56. https://doi.org/10.2147/NRR.S345901	No	Different outcome
538	Tenza, I. S., Blignaut, A. J., Ellis, S. M., & Coetzee, S. K. (2024). Nurse perceptions of practice environment, quality of care and patient safety across four hospital levels within the public health sector of South Africa. BMC Nursing, 23(1), 324. https://doi.org/10.1186/s12912-024-01992-z	No	Outside Ethiopia
539	Verbakel, N. J., Langelaan, M., Verheij, T. J., Wagner, C., & Zwart, D. L. (2015). Effects of patient safety culture interventions on incident reporting in general practice: A cluster randomised trial. British Journal of General Practice, 65(634), e319–e329. https://doi.org/10.3399/bjgp15X684853	No	Randomized controlled trial study, Outside Ethiopia
540	Getnet, M. A., & Bifftu, B. B. (2017). Work Interruption Experienced by Nurses during Medication Administration Process and Associated Factors, Northwest Ethiopia. Nursing Research and Practice, 2017, 1–7. https://doi.org/10.1155/2017/8937490	No	Different outcome
541	Aboneh, E. A., Stone, J. A., Lester, C. A., & Chui, M. A. (2020). Evaluation of Patient Safety Culture in Community Pharmacies. Journal of Patient Safety, 16(1), e18–e24. https://doi.org/10.1097/PTS.0000000000000245	No	Different population
542	Ismail, M. A., Al-Ezzi, S. O. A., Alanazy, M. N., Al-Enazi, A. G. S., Alotaibi, A. H. M., Alghamdi, I. S. A., Al-Jizani, F. S. H., KABi, S. A. yAHyA, Al Shammari, N. H. N., Alshmmari, M. A. G., Al Suhaymi, B. A., & Al Suhaymi, J. A. (2024). Nurses’ Opinions Regarding Comments from a Patient Safety Culture Evaluation. Journal of Ecohumanism, 3(8). https://doi.org/10.62754/joe.v3i8.6260	No	Outside Ethiopia
543	Galvão, T. F., Lopes, M. C. C., Oliva, C. C. C., Araújo, M. E. D. A., & Silva, M. T. (2018). Patient safety culture in a university hospital. Revista Latino-Americana de Enfermagem, 26(0). https://doi.org/10.1590/1518-8345.2257.3014	No	Outside Ethiopia
544	Wright, S. M. (2015). Patient Safety in Anesthesia. Critical Care Nursing Clinics of North America, 27(1), 1–16. https://doi.org/10.1016/j.cnc.2014.10.010	No	Different outcome, Outside Ethiopia
545	Beneberu, M., Teshale, G., Demissie, K. A., Dellie, E., Jejaw, M., & Atnafu, A. (2025). Patient-centeredness and determinant factors of palliative care service for adult cancer patients in public hospitals of addis Ababa, Ethiopia, 2024: Cross-sectional mixed method study. BMC Palliative Care, 24(1), 57. https://doi.org/10.1186/s12904-025-01694-6	No	Not about patient safety culture
546	Memirie, S. T., Yigezu, A., Zewdie, S. A., Mirkuzie, A. H., Bolongaita, S., & Verguet, S. (2022). Hospitalization costs for COVID-19 in Ethiopia: Empirical data and analysis from Addis Ababa’s largest dedicated treatment center. PLOS ONE, 17(1), e0260930. https://doi.org/10.1371/journal.pone.0260930	No	Not about patient safety culture
547	Niguse, H., Belay, G., Fisseha, G., Desale, T., & Gebremedhn, G. (2019). Self-care related knowledge, attitude, practice and associated factors among patients with diabetes in Ayder Comprehensive Specialized Hospital, North Ethiopia. BMC Research Notes, 12(1), 34. https://doi.org/10.1186/s13104-019-4072-z	No	Not about patient safety culture
548	Nadew, S. S., Beyene, K. G., & Beza, S. W. (2020). Adverse drug reaction reporting practice and associated factors among medical doctors in government hospitals in Addis Ababa, Ethiopia. PLOS ONE, 15(1), e0227712. https://doi.org/10.1371/journal.pone.0227712	No	Adverse drug reaction reporting
549	Zemedkun, A., Mulugeta, H., Getachew, H., Destaw, B., Mola, S., & Milkias, M. (2021). Assessment of Manual Intraoperative Anesthesia Record-Keeping Practice at Dilla University Referral Hospital, Dilla, Ethiopia. Open Access Surgery, Volume 14, 1–7. https://doi.org/10.2147/OAS.S298387	No	Different outcome
550	Beriso, H. B., Zemene, W., & Tesfaye, E. (2024). Prevalence of pressure ulcers and associated factors among adult patients admitted at Comprehensive Specialized Hospital, Northwest Ethiopia, 2023. Scientific Reports, 14(1), 17290. https://doi.org/10.1038/s41598-024-67026-5	No	Not about patient safety culture
551	Tamiru, S., Lulu, Y., Bidira, K., Amsalu, B., Duguma, A., Nigusu, Y., & Gezimu, W. (2025). Healthcare professionals’ knowledge, attitudes, and practice of podoconiosis management and associated factors in public hospitals in Ilu Ababor and Buno Bedelle zones, Southwest Ethiopia: A cross-sectional study. Frontiers in Public Health, 13, 1454979. https://doi.org/10.3389/fpubh.2025.1454979	No	Not about patient safety culture
552	Ramos, J. M., Tissiano, G., Fano, H., Yohannes, T., Gosa, A., Reyes, F., Górgolas, M., & Barreiro, P. (2016). Prevalence of positive HIV, HBV, HCV and treponemal tests in blood donors in a rural hospital in southern Ethiopia. Journal of Clinical Virology, 77, 60–62. https://doi.org/10.1016/j.jcv.2016.02.004	No	Different outcome
553	Dejene, D., Yigzaw, T., Mengistu, S., Ayalew, F., Kahsaye, M., & Woldemariam, D. (2019). Exploring health workforce regulation practices and gaps in Ethiopia: A national cross-sectional study. Global Health Research and Policy, 4(1), 36. https://doi.org/10.1186/s41256-019-0127-x	No	Different outcome
554	Abraham, V., Meyer, J. C., Godman, B., & Helberg, E. (2022). Perceptions of managerial staff on the patient safety culture at a tertiary hospital in South Africa. International Journal of Qualitative Studies on Health and Well-Being, 17(1), 2066252. https://doi.org/10.1080/17482631.2022.2066252	No	Outside Ethiopia
555	Abdelwahab, R., Yang, H., & Teka, H. G. (2017). A quality improvement study of the emergency centre triage in a tertiary teaching hospital in northern Ethiopia. African Journal of Emergency Medicine, 7(4), 160–166. https://doi.org/10.1016/j.afjem.2017.05.009	No	Different outcome
556	Hightower, J., Fahmi, M., Gashaw, M., & Derso, A. (2011). African partnerships for patient safety: A catalyst for change in Ethiopia. BMC Proceedings, 5(S6), P322, 1753-6561-5-S6-P322. https://doi.org/10.1186/1753-6561-5-S6-P322	No	Different outcome
557	Sahiledengle, B. (2019). Decontamination of patient equipment: Nurses’ self-reported decontamination practice in hospitals of southeast Ethiopia. BMC Research Notes, 12(1), 392. https://doi.org/10.1186/s13104-019-4427-5	No	Specific to decontamination
558	Workalemahu, G., Abdela, O. A., & Yenit, M. K. (2020). Chemotherapy-Related Adverse Drug Reaction and Associated Factors Among Hospitalized Paediatric Cancer Patients at Hospitals in North-West Ethiopia. Drug, Healthcare and Patient Safety, Volume 12, 195–205. https://doi.org/10.2147/DHPS.S254644	No	Specific to adverse drug reaction
559	Yismaw, M. B., Adam, H., & Engidawork, E. (2020). Identification and Resolution of Drug-Related Problems among Childhood Cancer Patients in Ethiopia. Journal of Oncology, 2020, 1–9. https://doi.org/10.1155/2020/6785835	No	Different outcome
560	Geberemariyam, B. S., Donka, G. M., & Wordofa, B. (2018). Assessment of knowledge and practices of healthcare workers towards infection prevention and associated factors in healthcare facilities of West Arsi District, Southeast Ethiopia: A facility-based cross-sectional study. Archives of Public Health, 76(1), 69. https://doi.org/10.1186/s13690-018-0314-0	No	Specific to infection prevention
561	Gishu, T., Weldetsadik, A. Y., & Tekleab, A. M. (2019). Patients’ perception of quality of nursing care; a tertiary center experience from Ethiopia. BMC Nursing, 18(1), 37. https://doi.org/10.1186/s12912-019-0361-z	No	Different outcome
562	Beshir, M. A., Woreta, S. A., & Kebede, M. (2017). Evidence-based practice among health professionals in hospitals of Northwest Ethiopia: A cross-sectional study. International Journal of Evidence-Based Healthcare, 15(4), 161–170. https://doi.org/10.1097/XEB.0000000000000111	No	Different outcome
563	Aseel, D. (2024). Exploring interagency patient safety policies and strategies in the World Health Organisation Eastern Mediterranean Region (WHO-EMR): A qualitative study of Libya [PhD Thesis, Cardiff University.]. https://orca.cardiff.ac.uk/id/eprint/170995/	No	Outside Ethiopia
564	Negussie, A., & Alemu, A. M. (2022). Awareness and Knowledge of Glaucoma among Health Workers in Butajira General Hospital, South Ethiopia. Ethiopian Journal of Health Sciences, 32(5), 923–928. https://doi.org/10.4314/ejhs.v32i5.7	No	Not about patient safety culture
565	Tlili, M. A., Aouicha, W., Sahli, J., Zedini, C., Ben Dhiab, M., Chelbi, S., Mtiraoui, A., Said Latiri, H., Ajmi, T., Ben Rejeb, M., & Mallouli, M. (2021). A baseline assessment of patient safety culture and its associated factors from the perspective of critical care nurses: Results from 10 hospitals. Australian Critical Care, 34(4), 363–369. https://doi.org/10.1016/j.aucc.2020.09.004	No	Outside Ethiopia
566	Kassahun, C. W., Abate, A. T., Tezera, Z. B., Beshah, D. T., Agegnehu, C. D., Getnet, M. A., Abate, H. K., Yazew, B. G., & Alemu, M. T. (2022). Working environment of nurses in public referral hospitals of West Amhara, Ethiopia, 2021. BMC Nursing, 21(1), 167. https://doi.org/10.1186/s12912-022-00944-9	No	Different outcome
567	Alanazi, N. H., Alshamlani, Y., & Baker, O. G. (2023). The association between nurse managers’ transformational leadership and quality of patient care: A systematic review. International Nursing Review, 70(2), 175–184. https://doi.org/10.1111/inr.12819	No	Systematic review
568	Dadi, A. F., & Mersha, T. B. (2022). WHO’s surveillance system for attacks on health care is failing Ethiopia. The Lancet, 399(10331), 1225–1226. https://doi.org/10.1016/S0140-6736(22)00337-3	No	Different outcome
569	Xie, J., Ding, S., Zhong, Z., Zeng, S., Qin, C., Yi, Q., Gong, L., & Zhou, J. (2017). A safety culture training program enhanced the perceptions of patient safety culture of nurse managers. Nurse Education in Practice, 27, 128–133. https://doi.org/10.1016/j.nepr.2017.08.003	No	Different outcome
570	El-Jardali, F., Jaafar, M., Dimassi, H., Jamal, D., & Hamdan, R. (2010). The current state of patient safety culture in Lebanese hospitals: A study at baseline. International Journal for Quality in Health Care, 22(5), 386–395. https://doi.org/10.1093/intqhc/mzq047	No	Outside Ethiopia
571	Dy, S. M., Acton, R. M., Yuan, C. T., Hsu, Y.-J., Lai, A. Y., Marsteller, J., Ye, F. C., McGee, N., Kharrazi, H., Mahabare, D., Kim, J., Gurses, A. P., Bittle, M., & Scholle, S. H. (2022). Association of Implementation and Social Network Factors With Patient Safety Culture in Medical Homes: A Coincidence Analysis. Journal of Patient Safety, 18(1), e249–e256. https://doi.org/10.1097/PTS.0000000000…	No	Outside Ethiopia
572	Reis, C. T., Laguardia, J., Bruno De Araújo Andreoli, P., Nogueira Júnior, C., & Martins, M. (2023). Cross-cultural adaptation and validation of the Hospital Survey on Patient Safety Culture 2.0 – Brazilian version. BMC Health Services Research, 23(1), 32. https://doi.org/10.1186/s12913-022-08890-7	No	Tool validation, outside Ethiopia
573	Mengste, Y. L., Belete, G. T., Eticha, B. L., & Zeleke, T. C. (2023). Self-Reported Fall-Related Injury and Its Associated Factors among Adults with Visual Impairment Attending St. Paul’s Hospital Millennium Medical College, Addis Ababa, Ethiopia. Ethiopian Journal of Health Sciences, 33(2). https://doi.org/10.4314/ejhs.v33i2.11	No	Not about patient safety culture
574	Toennessen, B., Swart, E., & Marx, Y. (2011). Patientensicherheitskultur – Wissen und Wissensbedarf bei Medizinstudenten. Zentralblatt für Chirurgie - Zeitschrift für Allgemeine, Viszeral-, Thorax- und Gefäßchirurgie, 138(06), 650–656. https://doi.org/10.1055/s-0031-1271469	No	Different population
575	Muche, E. A., & Mekonen, B. T. (2020). Hypoglycemia prevention practice and its associated factors among diabetes patients at university teaching hospital in Ethiopia: Cross-sectional study. PLOS ONE, 15(8), e0238094. https://doi.org/10.1371/journal.pone.0238094	No	Not about patient safety culture
576	Girma, M., Desale, A., Hassen, F., Sisay, A., & Tsegaye, A. (2018). Survey-Defined and Interview-Elicited Challenges That Faced Ethiopian Government Hospital Laboratories as They Applied ISO 15189 Accreditation Standards in Resource-Constrained Settings in 2017. American Journal of Clinical Pathology, 150(4), 303–309. https://doi.org/10.1093/ajcp/aqy049	No	Not about patient safety culture
577	Yismaw, W. (2023). Factors Affecting Patient Safety Culture among Health Professionals in Ilu Aba-Bora Zone, South West Ethiopia: A Mixed Method Study. Annals of Nursing and Practice, 10(1), 1–6. https://doi.org/10.47739/2379-9501.nursing.1133	Yes	/
578	Nascimento, A. (2011). Sécurité des patients et culture de sécurité: Une revue de la littérature. Ciência & Saúde Coletiva, 16(8), 3591–3602. https://doi.org/10.1590/S1413-81232011000900027	No	Literature review
579	Fontenele Lima De Carvalho, R. E., & Bates, D. W. (2025). Understanding the Concept of Patient Safety Culture: Constitutive and Operational Definitions for Health Care Organizations. Journal of Nursing Care Quality, 40(1), E8–E14. https://doi.org/10.1097/NCQ.0000000000000809	No	Different outcome
580	Webster, T. R., Mantopoulos, J., Jackson, E., Cole-Lewis, H., Kidane, L., Kebede, S., Abebe, Y., Lawson, R., & Bradley, E. H. (2011). A brief questionnaire for assessing patient healthcare experiences in low-income settings. International Journal for Quality in Health Care, 23(3), 258–268. https://doi.org/10.1093/intqhc/mzr019	No	Not about patient safety culture
581	Silva, K. D. C., Carvalho, D. E., Lima, J. C. D., Souza, L. A., & Silva, A. E. B. D. C. (2024). Factors associated with care omission and patient safety climate. Revista Gaúcha de Enfermagem, 45, e20230059. https://doi.org/10.1590/1983-1447.2024.20230059.en	No	Outside Ethiopia
582	Drum, E. T., Workneh, R. S., Tilahun, R., & McQueen, K. A. K. (2018). Safe Surgery for All: Early Lessons from Implementing a National Government‐Driven Surgical Plan in Ethiopia. World Journal of Surgery, 42(11), 3812–3813. https://doi.org/10.1007/s00268-018-4523-z	No	Different outcome
583	Okuyama, J. H. H., Galvao, T. F., & Silva, M. T. (2018). Healthcare Professional’s Perception of Patient Safety Measured by the Hospital Survey on Patient Safety Culture: A Systematic Review and Meta-Analysis. The Scientific World Journal, 2018, 1–11. https://doi.org/10.1155/2018/9156301	No	Systematic review
584	Aboshaiqah, A. E., & Baker, O. G. (2013). Assessment of Nurses’ Perceptions of Patient Safety Culture in a Saudi Arabia Hospital. Journal of Nursing Care Quality, 28(3), 272–280. https://doi.org/10.1097/NCQ.0b013e3182855cde	No	Outside Ethiopia
585	Groves, P. S. (2014). The Relationship Between Safety Culture and Patient Outcomes: Results From Pilot Meta-Analyses. Western Journal of Nursing Research, 36(1), 66–83. https://doi.org/10.1177/0193945913490080	No	Meta-analysis
586	Seid, E., Engidawork, E., Alebachew, M., Mekonnen, D., & Berha, A. B. (2020). Evaluation of drug therapy problems, medication adherence and treatment satisfaction among heart failure patients on follow-up at a tertiary care hospital in Ethiopia. PLOS ONE, 15(8), e0237781. https://doi.org/10.1371/journal.pone.0237781	No	Not about patient safety culture
587	Gashaw, W., Mekonen, A. M., Mohammed, A., Tsega, Y., & Gebeyehu, E. M. (2024). Affordability of health services and associated factors among patients with diabetes mellitus under regular follow-up at Dessie Comprehensive Specialized Hospital, Northeast Ethiopia. BMC Health Services Research, 24(1), 1444. https://doi.org/10.1186/s12913-024-11846-8	No	Not about patient safety culture
588	Bizuneh, B., Markos Woldesemayat, E., Lucero, D. E., Markos, T., & Getachew, H. (2025). Prevalence and associated factors of burnout syndrome among selected health care professionals at University Hospitals of Sidama Region and Southern, Ethiopia 2023. BMC Health Services Research, 25(1), 327. https://doi.org/10.1186/s12913-025-12437-x	No	Not about patient safety culture
589	Alenezi, A., Pandaan, R. P. M., Almazan, J. U., Pandaan, I. N., Casison, F. S., & Cruz, J. P. (2019). Clinical practitioners’ perception of the dimensions of patient safety culture in a government hospital: A one‐sample correlational survey. Journal of Clinical Nursing, 28(23–24), 4496–4503. https://doi.org/10.1111/jocn.15038	No	Different outcome
590	Harrison, R., Sharma, A., Walton, M., Esguerra, E., Onobrakpor, S., Nghia, B. T., & Chinh, N. D. (2019). Responding to adverse patient safety events in Viet Nam. BMC Health Services Research, 19(1), 677. https://doi.org/10.1186/s12913-019-4518-y	No	Outside Ethiopia
591	A Culture of Safety in EMS Systems. (2015). Annals of Emergency Medicine, 66(6), 691. https://doi.org/10.1016/j.annemergmed.2015.08.024	No	Policy statement
592	Yeshineh, G., Feleke, A., Tadie, C., Hagos, A., Debebe, W., Teshale, G., & Yazachew, L. (2022). Practice of code of ethics and associated factors among health professionals in Central Gondar Zone public hospitals, Northwest Ethiopia, 2021: A mixed-method study design. BMC Medical Ethics, 23(1), 68. https://doi.org/10.1186/s12910-022-00807-7	No	Different outcome
593	Tourani, S., Hassani, M., Ayoubian, A., Habibi, M., & Zaboli, R. (2015). Analyzing and Prioritizing the Dimensions of Patient Safety Culture in Emergency Wards Using the TOPSIS Technique. Global Journal of Health Science, 7(4), p143. https://doi.org/10.5539/gjhs.v7n4p143	No	Different outcome
594	Mekonnen, G. B., & Beyna, A. T. (2020). Pharmacists’ Knowledge and Practice of Issues Related to Using Psychotropic Medication in Elderly People in Ethiopia: A Prospective Cross‐Sectional Study. BioMed Research International, 2020(1), 7695692. https://doi.org/10.1155/2020/7695692	No	Not about patient safety culture
595	Van Gelderen, S. C., Zegers, M., Robben, P. B., Boeijen, W., Westert, G. P., & Wollersheim, H. C. (2018). Important factors for effective patient safety governance auditing: A questionnaire survey. BMC Health Services Research, 18(1), 798. https://doi.org/10.1186/s12913-018-3577-9	No	Outside Ethiopia
596	Park, M. N., & Roh, Y. S. (2024). Emergency department nurses’ reflective thinking and patient safety competency: The mediating effect of patient safety culture. Applied Nursing Research, 80, 151856. https://doi.org/10.1016/j.apnr.2024.151856	No	Different outcome
597	Leonard, S., & O’Donovan, A. (2018). Measuring safety culture: Application of the Hospital Survey on Patient Safety Culture to radiation therapy departments worldwide. Practical Radiation Oncology, 8(1), e17–e26. https://doi.org/10.1016/j.prro.2017.08.005	No	Different outcome
598	Kapur, N., Parand, A., Soukup, T., Reader, T., & Sevdalis, N. (2016). Aviation and healthcare: A comparative review with implications for patient safety. JRSM Open, 7(1), 2054270415616548. https://doi.org/10.1177/2054270415616548	No	Review of literature
599	Dimitriadou, M., Merkouris, A., Charalambous, A., Lemonidou, C., & Papastavrou, E. (2021). The knowledge about patient safety among undergraduate nurse students in Cyprus and Greece: A comparative study. BMC Nursing, 20(1), 110. https://doi.org/10.1186/s12912-021-00610-6	No	Outside Ethiopia
600	Wasserman, M., Renfrew, M. R., Green, A. R., Lopez, L., Tan-McGrory, A., Brach, C., & Betancourt, J. R. (2014). Identifying and Preventing Medical Errors in Patients With Limited English Proficiency: Key Findings and Tools for the Field. Journal for Healthcare Quality, 36(3), 5–16. https://doi.org/10.1111/jhq.12065	No	Focus only on medication error
601	Alrasheeday, A. M., Alkubati, S. A., Alqalah, T. A. H., Alrubaiee, G. G., Alshammari, B., Almazan, J. U., Abdullah, S. O., & Loutfy, A. (2025). Nursing students’ perceptions of patient safety culture and barriers to reporting medication errors: A cross-sectional study. Nurse Education Today, 146, 106539. https://doi.org/10.1016/j.nedt.2024.106539	No	Different population, outside Ethiopia
602	Lawal, B. K., Mohammed, S., Alhaji, A. A., Maiha, B. B., Ladan, M. A., & Ibrahim, U. I. (2024). Barriers and enablers of medication safety: A qualitative study from public hospitals in Kaduna State, Nigeria. Pharmacy Education, 24(1), 322–331. https://doi.org/10.46542/pe.2024.241.322331	No	Outside Ethiopia
603	Robera Olana Fite, Mamo Mesele, Mathewos Wake, Masresha Assefa, & Ayele Tilahun. (2020). Severity of Injury and Associated Factors among Injured Patients Who Visited the Emergency Department at Wolaita Sodo Teaching and Referral Hospital, Ethiopia. Ethiopian Journal of Health Sciences, 30(2). https://doi.org/10.4314/ejhs.v30i2.6	No	Not about patient safety culture
604	Kassahun, C. W., Endalkachew, K., Mekonnen, C. K., & Kassie, H. (2024). Missed nursing care and associated factors among nurses at University of Gondar Comprehensive Specialized Hospital, Ethiopia, 2022. Scientific Reports, 14(1), 25571. https://doi.org/10.1038/s41598-024-76325-w	No	Not about patient safety culture
605	Staender, S., & Smith, A. (2017). Enhancing the quality and safety of the perioperative patient. Current Opinion in Anaesthesiology, 30(6), 730–735. https://doi.org/10.1097/ACO.0000000000000517	No	Different outcome
606	Mostefa Shahabinejad, Hadi Khoshab, Kazem Najafi, & Aboutalem Haghshenas. (2020). The Relationship between Patient Safety Climate and Medical Error Reporting Rate among Iranian Hospitals Using a Structural Equation Modeling. Ethiopian Journal of Health Sciences, 30(3). https://doi.org/10.4314/ejhs.v30i3.2	No	Outside Ethiopia
607	Yosef, T. (2023). Healthcare Professionals’ Knowledge, Attitude and Practice of Infection Prevention in Southwest Ethiopia. Environmental Health Insights, 17, 11786302231218819. https://doi.org/10.1177/11786302231218819	No	Not about patient safety culture
608	Al-Sawalha, I., Jaloudi, N., Zaben, S., Hamamreh, R., Awamleh, H., Al-Abbadi, S., Abuzaid, L., & Abu-Ekteish, F. (2023). Attitudes of undergraduate medical students toward patients’ safety in Jordan: A multi-center cross-sectional study. BMC Medical Education, 23(1), 695. https://doi.org/10.1186/s12909-023-04672-9	No	Different population
609	Mohammadi, F., Rustaee, S., & Bijani, M. (2024). The factors influencing patient safety management as perceived by emergency department nurses: A qualitative study. Nursing Open, 11(3), e2135. https://doi.org/10.1002/nop2.2135	No	Qualitative study
610	Suresh, G. (2012). Measuring Patient Safety in Neonatology. American Journal of Perinatology, 29(01), 19–26. https://doi.org/10.1055/s-0031-1286183	No	Different outcome, Outside Ethiopia
